# Supplementary material for: The association of metabolic syndrome with rotator cuff tendinopathy: a two-sample Mendelian randomization study
Source: Diabetol Metab Syndr. 2023 Oct 24;15:211. doi: 10.1186/s13098-023-01189-5 (PMC10594889; doi:10.1186/s13098-023-01189-5)
Supplement: Supplementary file 2 — Additional file 2. Table S1. Information of identified SNPs in exposure (metabolic syndrome) and outcomes(rotator cuff syndrome). Table S2. Information of identified SNPs in exposure (body mass index) and outcomes(rotator cuff syndrome). Table S3. Information of identified SNPs in exposure (waist circumference) and outcomes(rotator cuff syndrome). Table S4. Information of identified SNPs in exposure (HDL cholesterol) and outcomes(rotator cuff syndrome). Table S5. Information of identified SNPs in exposure (triglycerides) and outcomes(rotator cuff syndrome). Table S6. Information of identified SNPs in exposure (type 1 diabetes) and outcomes(rotator cuff syndrome). Table S7. Information of identified SNPs in exposure (type 2 diabetes) and outcomes(rotator cuff syndrome).Table S8. Information of identified SNPs in exposure (fasting glucose) and outcomes(rotator cuff syndrome). Table S9. Information of identified SNPs in exposure (fasting insulin) and outcomes(rotator cuff syndrome). Table S10. Information of identified SNPs in exposure (systolic blood pressure) and outcomes(rotator cuff syndrome). Table S11. Information of identified SNPs in exposure (diastolic blood pressure) and outcomes(rotator cuff syndrome). Table S12. Wald ratio estimate results of individual SNPs in exposure (metabolic syndrome) and outcomes(rotator cuff syndrome). Table S13. Wald ratio estimate results of individual SNPs in exposure (body mass index) and outcomes(rotator cuff syndrome). Table S14. Wald ratio estimate results of individual SNPs in exposure (waist circum) and outcomes(rotator cuff syndrome). Table S15. Wald ratio estimate results of individual SNPs in exposure (HDL cholesterol) and outcomes(rotator cuff syndrome). Table S16. Wald ratio estimate results of individual SNPs in exposure (triglycerides) and outcomes(rotator cuff syndrome). Table S17. Wald ratio estimate results of individual SNPs in exposure (type 1 diabetess) and outcomes(rotator cuff syndrome). Table S18. Wald ratio [file 13098_2023_1189_MOESM2_ESM.xlsx]

## Sheet: Information of SNPs. Part 1
Supplementary Table 1. Information of identified SNPs in exposure (metabolic syndrome) and outcomes(rotator cuff syndrome).
SNP					Exposure (Metabolic syndrome)				Outcome (Rotator cuff syndrome)
RS ID	Chromosome	Position	EA	OA	Beta	Se	P-value	EAF	Beta	Se	P-value	EAF
rs10049088	3	156797648	T	C	-0.0443217	0.0067433	4.94e-11	0.386891	-0.0235597	0.0110927	0.0336798	0.311697
rs1009360	2	65276049	C	T	-0.0435887	0.0066372	5.12e-11	0.415241	-0.0073908	0.010448	0.479327	0.409486
rs10187501	2	165532454	G	A	-0.0465591	0.0069069	1.57e-11	0.346097	-0.00534815	0.0109525	0.625334	0.329142
rs1023193	15	41855736	T	G	-0.045397	0.0071595	2.29e-10	0.305574	-0.0147986	0.0110975	0.182365	0.314516
rs10260148	7	130430969	T	C	0.0521287	0.0072552	6.72e-13	0.27901	0.00431479	0.0113221	0.703134	0.286095
rs10822155	10	65071215	A	C	-0.0511185	0.0066509	1.52e-14	0.41581	0.00162321	0.0105686	0.877935	0.384463
rs10913469	1	177913519	C	T	0.0482641	0.0079955	1.58e-09	0.207314	-0.0226994	0.0136452	0.0962033	0.172288
rs10954772	8	30863938	T	C	0.0391984	0.0070493	2.69e-08	0.313991	0.00236555	0.011708	0.839881	0.266839
rs1105654	18	47147746	G	A	0.038799	0.0068934	1.82e-08	0.345091	-0.00345733	0.0112021	0.7576	0.309551
rs11075253	16	15148646	A	C	-0.0468788	0.0071929	7.15e-11	0.297121	-0.0187765	0.0114129	0.0999286	0.284425
rs11206374	1	40048009	A	G	0.065077	0.0077364	4.04e-17	0.225766	-0.0144244	0.0125464	0.250273	0.211672
rs114165349	1	27021913	C	G	0.147253	0.0208744	1.74e-12	0.0235174	-0.0242343	0.0269717	0.368914	0.0373552
rs1143015	17	7485206	A	G	0.0491401	0.0088808	3.14e-08	0.157971	-0.00663512	0.0122765	0.588871	0.225983
rs116843064	19	8429323	A	G	-0.337476	0.0263335	1.34e-37	0.0191837	-0.0284338	0.031626	0.368618	0.0275599
rs11751347	6	161092438	T	C	0.0624875	0.0106566	4.53e-09	0.102714	-0.000762418	0.0184862	0.967102	0.0864512
rs11789603	9	107647019	T	C	-0.058891	0.0106912	3.62e-08	0.107873	-0.0378801	0.0196412	0.0537799	0.0756708
rs11871285	17	65840809	T	G	0.0473409	0.0082208	8.48e-09	0.193205	0.0133916	0.0120412	0.266077	0.238072
rs11986182	8	19727447	T	A	-0.129412	0.0090172	1e-200	0.170235	-0.00328533	0.0156218	0.833431	0.127237
rs12056034	7	72878645	G	A	-0.0968365	0.0100916	8.33e-22	0.124753	-0.00180698	0.0154874	0.907119	0.126087
rs1225057	3	131638133	A	T	0.0408302	0.0072683	1.94e-08	0.278519	-0.00436114	0.0115627	0.706044	0.267201
rs1260326	2	27730940	T	C	0.0536971	0.0066555	7.14e-16	0.392938	0.0124011	0.0107755	0.249787	0.349553
rs12752223	1	93837133	T	C	-0.0374831	0.0066755	1.97e-08	0.396475	9.69972e-05	0.0106295	0.992719	0.370721
rs13107325	4	103188709	T	C	0.0760904	0.0121877	4.29e-10	0.0748556	0.108202	0.0450501	0.016314	0.0138278
rs139974673	15	44027885	C	T	0.160596	0.0200473	1.14e-15	0.0251253	-0.0131541	0.0738903	0.858706	0.00503106
rs1532127	19	47571938	G	A	-0.0472097	0.0070678	2.4e-11	0.314222	0.00678195	0.0106261	0.523321	0.369357
rs1534696	7	26397239	C	A	0.0424362	0.0065434	8.85e-11	0.460436	-0.00287911	0.0104043	0.781991	0.437042
rs1535	11	61597972	G	A	0.0792125	0.0068083	2.74e-31	0.347774	-0.000433265	0.0104125	0.966809	0.413542
rs1603179	4	67805347	A	C	0.0400327	0.0068102	4.14e-09	0.357995	0.0281741	0.0103886	0.0066876	0.421597
rs2138161	2	227095159	T	C	-0.0752413	0.0068822	8.03e-28	0.351852	-0.00794554	0.0106626	0.456164	0.360658
rs2281721	1	230297136	C	T	0.0820747	0.0066785	1.03e-34	0.38621	0.00546384	0.0103581	0.59785	0.440002
rs2307111	5	75003678	C	T	-0.0366715	0.006708	4.58e-08	0.393101	-0.0231087	0.010382	0.0260238	0.425943
rs261290	15	58678720	T	C	-0.0779563	0.0069174	1.86e-29	0.347343	-0.0171839	0.0105805	0.104352	0.380943
rs2925979	16	81534790	T	C	0.0616096	0.007063	2.71e-18	0.301767	0.0115853	0.010997	0.292115	0.322917
rs34588274	11	13269946	C	T	-0.0372447	0.006662	2.26e-08	0.423572	-0.0252797	0.010298	0.0140958	0.473439
rs35387498	20	50991842	A	G	-0.0512338	0.0085019	1.68e-09	0.184286	0.00697694	0.0141727	0.622522	0.157134
rs35661464	11	64828842	T	C	0.0463799	0.0074696	5.33e-10	0.252033	0.00747148	0.0115438	0.517483	0.275451
rs3808439	8	116563675	A	G	0.0383457	0.0065731	5.42e-09	0.447923	-0.0262305	0.0109252	0.0163546	0.338432
rs3814883	16	29994922	T	C	0.0392918	0.0065507	2e-09	0.48348	0.0157148	0.0104076	0.131061	0.410935
rs3936511	5	55860781	G	A	0.0657447	0.0081896	9.92e-16	0.191745	-0.0177009	0.0150153	0.238455	0.134493
rs3949781	9	92178472	T	A	-0.0380199	0.0065968	8.25e-09	0.461633	-0.01502	0.0102947	0.144563	0.481251
rs480823	11	116525730	C	T	0.17577	0.0117915	1e-200	0.0785622	0.023512	0.0140118	0.0933448	0.158908
rs483082	19	45416178	T	G	0.0899299	0.0075775	1.73e-32	0.238624	0.00410501	0.0121877	0.736256	0.236434
rs4871603	8	126480367	C	T	0.0892694	0.0068268	1e-200	0.343336	0.00249235	0.0108433	0.818207	0.337583
rs4871624	8	126629328	G	T	0.0479415	0.0072226	3.19e-11	0.286249	0.0164279	0.011636	0.158002	0.267696
rs5112	19	45430280	C	G	-0.0493931	0.0070129	1.88e-12	0.466921	0.00892126	0.0105904	0.399567	0.416149
rs55633207	17	76398130	G	T	0.0415018	0.0066824	5.28e-10	0.403089	0.0162961	0.0112532	0.147583	0.294901
rs55682243	8	19977311	G	C	-0.128372	0.0220513	5.83e-09	0.0239637	0.0520766	0.0265417	0.0497542	0.0405545
rs56094641	16	53806453	G	A	0.0736765	0.0066394	1.3e-28	0.402905	0.0185466	0.0103968	0.0744441	0.418003
rs56133711	11	27723334	A	G	0.0443302	0.0073785	1.88e-09	0.262839	0.0139254	0.0118608	0.240366	0.249403
rs56282717	7	150657095	A	G	-0.0460964	0.0076943	2.09e-09	0.244425	-0.0181594	0.0136808	0.184388	0.172253
rs563296	10	99772404	G	A	-0.0419399	0.0065928	2e-10	0.44029	0.00866513	0.0103195	0.401086	0.490395
rs572840	19	7948015	A	G	-0.0383821	0.0070361	4.9e-08	0.325209	-0.0181211	0.0117361	0.122577	0.258041
rs577721086	6	127440047	C	T	0.0900937	0.0147076	9.03e-10	0.0509599	0.0503568	0.0210343	0.0166644	0.064869
rs59811201	8	19803137	C	T	0.205018	0.0236633	4.56e-18	0.0174812	0.134659	0.143232	0.347143	0.00172502
rs6065906	20	44554015	C	T	0.0692996	0.0082808	5.83e-17	0.186469	-0.000877565	0.0144167	0.951461	0.149254
rs61789601	3	135954979	T	C	-0.0683717	0.008209	8.16e-17	0.202909	0.00435266	0.015646	0.780861	0.125011
rs61905078	11	116596309	C	A	0.191703	0.011967	1e-200	0.0736886	0.0116261	0.0167103	0.486589	0.106068
rs62107261	2	422144	C	T	-0.089776	0.0156627	9.94e-09	0.0482567	-0.0171926	0.0367907	0.640279	0.0202768
rs632057	6	139834012	T	G	0.0486791	0.0067304	4.73e-13	0.372799	-0.0108775	0.0103721	0.294304	0.427583
rs633695	15	58725839	G	A	-0.0530535	0.007263	2.78e-13	0.291848	0.00433179	0.0111806	0.698432	0.305086
rs638714	1	62906489	T	G	-0.0514954	0.0069156	9.6e-14	0.347785	0.00447698	0.0116763	0.701405	0.264144
rs6545703	2	59032635	G	T	-0.0382425	0.0066477	8.78e-09	0.415927	-0.0050516	0.010279	0.623108	0.499162
rs66922415	18	57848651	G	A	0.0678461	0.0076254	5.72e-19	0.234519	-0.00272168	0.0132595	0.837366	0.185028
rs669696	16	69626136	A	C	-0.0499707	0.0066645	6.48e-14	0.410859	-0.0176331	0.010359	0.0887176	0.430608
rs673548	2	21237544	A	G	-0.0977899	0.0082417	1.79e-32	0.204049	0.00278011	0.0115991	0.810576	0.267124
rs6981306	8	19678967	T	C	-0.0472933	0.0070677	2.21e-11	0.320357	0.00567575	0.0110691	0.608121	0.312164
rs7124681	11	47529947	A	C	0.055786	0.0066152	3.37e-17	0.408583	-0.0157296	0.0105075	0.134397	0.397211
rs7138803	12	50247468	A	G	0.0369574	0.0067465	4.3e-08	0.368675	-0.00353848	0.010591	0.738302	0.383169
rs7239575	18	21120035	C	T	-0.043234	0.0065326	3.64e-11	0.49327	-0.0328874	0.0102628	0.00135282	0.493907
rs7563362	2	620297	A	G	-0.0613566	0.0095051	1.08e-10	0.142333	-0.00113576	0.0146215	0.938085	0.146207
rs75911530	16	57049137	A	G	0.173369	0.0183642	3.71e-21	0.0332029	0.018026	0.0525667	0.731661	0.0100991
rs7660883	4	87982876	G	C	-0.0443878	0.0067925	6.37e-11	0.377013	-0.0143889	0.0104388	0.168077	0.420871
rs77697917	17	41840849	T	C	0.243251	0.0182039	1e-200	0.0293672	0.00605578	0.0295127	0.837422	0.0318387
rs78484485	11	116598065	A	G	-0.114384	0.0150232	2.66e-14	0.0532508	0.00867857	0.0177239	0.624379	0.0913892
rs8121509	20	62712053	C	T	-0.0360691	0.0065647	3.92e-08	0.451827	0.00170517	0.0103479	0.869114	0.508651
rs863750	12	124505444	C	T	-0.0410395	0.0067098	9.57e-10	0.396031	-0.0190576	0.0104142	0.0672543	0.422912
rs9378248	6	31326289	A	G	0.0440684	0.0068853	1.55e-10	0.339668	0.0042034	0.0103036	0.683307	0.45349
rs9971210	10	21879084	G	C	0.0365804	0.0065457	2.29e-08	0.489597	0.000368444	0.0103315	0.971552	0.461565
rs998584	6	43757896	A	C	0.0706852	0.0065509	3.83e-27	0.481524	0.00645996	0.0103172	0.531226	0.48185
rs9987289	8	9183358	A	G	0.0873883	0.0110761	3.03e-15	0.0919748	0.00945961	0.014626	0.517782	0.142352
rs9989419	16	56985139	A	G	0.136097	0.0066288	1e-200	0.394649	0.00489139	0.0105709	0.643564	0.38622

## Sheet: Information of SNPs. Part 2
Supplementary Table 2. Information of identified SNPs in exposure (body mass index) and outcomes(rotator cuff syndrome).
SNP					Exposure (Body mass index)				Outcome (Rotator cuff syndrome)
RS ID	Chromosome	Position	EA	OA	Beta	Se	P-value	EAF	Beta	Se	P-value	EAF
rs10009336	T	C	4	44480783	-0.014	0.0022	2.19999e-10	0.1638	-0.0106416	0.0138542	0.44242	0.16547
rs1006896	C	A	3	88104411	-0.0234	0.0027	5.50047e-18	0.1061	-0.00648339	0.0169226	0.701631	0.101966
rs10132280	A	C	14	25928179	-0.0223	0.0018	5.60015e-35	0.3017	-0.0115838	0.0107744	0.28232	0.347013
rs10169594	C	T	2	41637688	0.0121	0.0018	1.99986e-11	0.3596	0.00913545	0.0106737	0.392062	0.362456
rs10182181	G	A	2	25150296	0.0325	0.0016	6.70039e-90	0.4753	0.0150365	0.0104127	0.148724	0.418098
rs10192119	G	T	2	164581241	0.0166	0.0022	2.99985e-14	0.1673	0.00840859	0.0128473	0.512789	0.197593
rs10197031	C	T	2	105454590	0.0166	0.0019	1.9002e-18	0.2834	0.00400406	0.0108027	0.710896	0.343518
rs10243319	C	T	7	147674678	-0.0107	0.0018	1.2e-09	0.3939	-0.00274376	0.010343	0.790797	0.440753
rs10247983	A	G	7	114590228	0.0201	0.0033	1.7e-09	0.9213	0.00972726	0.0184796	0.598625	0.91469
rs10248136	T	C	7	39077397	-0.0097	0.0017	2e-08	0.5142	-0.00160629	0.0102972	0.87604	0.483394
rs10269783	A	G	7	49616203	0.0133	0.0017	1.39991e-15	0.3896	-0.000123585	0.0102927	0.99042	0.457623
rs10408324	T	C	19	51774806	-0.0124	0.0019	9.49948e-11	0.2744	-0.015171	0.0111449	0.173434	0.305404
rs10478110	C	A	5	112445734	0.01	0.0017	9.59997e-09	0.4348	-0.00911381	0.0102869	0.37564	0.493071
rs1048932	A	C	11	115044850	-0.016	0.0017	3.80014e-22	0.4162	-0.00176417	0.0103819	0.865067	0.42659
rs10492229	T	C	12	110602173	0.0142	0.0019	7.70016e-14	0.2268	0.00329572	0.0115293	0.77499	0.271763
rs10510419	T	G	3	12426936	-0.0177	0.0023	2.19989e-14	0.1416	-0.000806039	0.0146459	0.956111	0.142295
rs10518694	A	C	15	53072673	0.0146	0.0025	3.29997e-09	0.1424	0.0186637	0.0166088	0.261131	0.108425
rs1064213	A	G	2	198950240	0.012	0.0017	2.39994e-12	0.492	-0.0135804	0.0105021	0.195972	0.398283
rs10733051	G	A	1	167280354	-0.0097	0.0016	2.90001e-09	0.4802	-0.000314943	0.0103502	0.975725	0.567233
rs10742752	C	T	11	45438374	0.0124	0.0017	1.10002e-13	0.6159	0.0112118	0.0103698	0.27961	0.572537
rs10747488	A	C	1	98299475	-0.0123	0.002	1.2e-09	0.7601	-0.0164842	0.0110287	0.135004	0.682509
rs10750215	T	G	11	122505344	0.0108	0.0017	1.29999e-10	0.3883	-0.00339049	0.0105461	0.747839	0.393662
rs1075901	C	T	17	15943910	0.0121	0.0016	1.20005e-13	0.5639	0.00488407	0.0104675	0.640792	0.594803
rs10768994	C	T	11	43936945	-0.0114	0.0017	6.4003e-12	0.4337	0.00517647	0.0104082	0.618945	0.423984
rs10795422	G	A	10	16759312	0.0139	0.0019	9.30037e-14	0.6905	-0.00598275	0.0114787	0.602225	0.722028
rs10811871	G	A	9	23200766	-0.0108	0.0018	1.6e-09	0.3829	-0.0139669	0.0105977	0.187532	0.375142
rs10832778	G	C	11	17394073	0.0125	0.0017	1.29987e-13	0.6222	-0.0117439	0.0103403	0.256064	0.561832
rs10858334	G	C	9	137989785	0.0143	0.0026	2.69998e-08	0.1415	0.0395122	0.0193997	0.0416754	0.0779738
rs10867256	T	C	9	81367391	-0.0118	0.0017	8.69961e-12	0.553	-0.00240835	0.0105272	0.819044	0.602721
rs10878946	T	C	12	69642315	-0.0141	0.0019	3.59998e-13	0.714	-0.0188821	0.0107286	0.0784097	0.646801
rs10887578	C	G	10	88096047	0.0128	0.0017	1.59993e-13	0.4896	-0.00655874	0.0103144	0.524852	0.486627
rs10914462	G	A	1	32125943	-0.0112	0.0017	1.5e-10	0.4255	-0.0122718	0.0103738	0.236824	0.43052
rs10915840	A	G	1	225668524	-0.0118	0.0019	1.29999e-09	0.283	0.00811121	0.0122347	0.507353	0.23341
rs10920678	G	A	1	190239907	-0.0155	0.0016	1.50003e-21	0.5709	-0.00906269	0.0102687	0.377476	0.472804
rs10938397	G	A	4	45182527	0.0324	0.0016	3.40017e-86	0.4317	0.0198554	0.0102971	0.0538245	0.472697
rs10942267	G	A	5	80841914	-0.0156	0.0019	3.90032e-17	0.3088	-0.00423672	0.0124331	0.733282	0.219529
rs10953740	G	A	7	113460282	-0.0153	0.0017	1e-18	0.5534	-0.00776582	0.0102701	0.449556	0.521394
rs10962550	C	G	9	16720329	0.0182	0.0022	6.20012e-16	0.1801	0.0269715	0.0135564	0.0466369	0.17553
rs10968114	C	A	9	27800007	-0.0113	0.0017	6.09958e-11	0.4681	0.00285642	0.0102593	0.780689	0.509395
rs10971709	T	C	9	33804813	0.0132	0.0021	6.19998e-10	0.2062	0.010814	0.0132849	0.41564	0.183098
rs10984756	G	C	9	122651784	0.0174	0.0029	1.09999e-09	0.1048	0.0175625	0.0185616	0.344061	0.0858141
rs11030618	T	C	11	29243293	0.011	0.0017	2.39999e-10	0.5679	0.00421924	0.0102969	0.681984	0.547966
rs11066188	A	G	12	112610714	-0.012	0.0017	8.10028e-13	0.4181	-0.0173463	0.0105711	0.100814	0.378337
rs11084553	G	A	19	31019780	-0.021	0.0024	1.80011e-18	0.1518	0.00865533	0.0152748	0.570959	0.130574
rs11105839	A	T	12	91237920	-0.0109	0.0017	1.09999e-10	0.3799	0.00284954	0.0106694	0.789411	0.361626
rs11115176	C	T	12	82465797	-0.0121	0.0019	2e-10	0.2399	0.00928241	0.0122695	0.449322	0.226752
rs11118308	G	A	1	219633869	-0.0101	0.0016	4.79999e-10	0.4703	0.0136366	0.0103096	0.185933	0.452264
rs1112613	A	G	13	53651850	-0.0133	0.0023	3.40001e-09	0.1762	-0.0067924	0.0128953	0.598379	0.197723
rs11150911	C	A	18	73498528	-0.0133	0.0018	4.70002e-13	0.7191	-0.00625965	0.0111259	0.573694	0.693717
rs11165643	T	C	1	96924097	0.0206	0.0017	1.39991e-35	0.5828	0.00977335	0.010481	0.351086	0.603046
rs11170468	C	A	12	39430048	-0.0123	0.0019	1.89998e-10	0.2326	-0.0275026	0.013227	0.0375915	0.189088
rs11173522	A	C	12	60953472	0.0128	0.0021	1.09999e-09	0.2078	-0.013833	0.0129826	0.286646	0.19376
rs11185111	A	G	1	107962328	-0.0129	0.0019	7.70016e-12	0.3042	-0.0386404	0.0104126	0.000206514	0.424246
rs11251352	G	A	10	2585792	0.0109	0.0018	7.00003e-10	0.5988	-0.00391475	0.0102945	0.70374	0.542072
rs1144387	C	G	13	78365190	0.0098	0.0017	1.6e-08	0.5714	-0.00771742	0.0103281	0.454928	0.550461
rs11496125	T	C	7	103417557	0.0169	0.0017	2.99985e-22	0.4212	-0.0213399	0.0103049	0.0383716	0.466107
rs11505821	T	A	7	76818677	0.0311	0.0035	2.70023e-19	0.0601	-0.000927834	0.0213619	0.965355	0.0626549
rs11538	G	A	22	18220831	0.0135	0.0023	3.29997e-09	0.1805	0.00893341	0.0130376	0.493217	0.192099
rs1158805	A	C	18	40736590	-0.0137	0.0018	1.20005e-14	0.3766	0.000739657	0.0103438	0.942994	0.447324
rs11609659	C	T	12	108296260	-0.0154	0.002	2.19989e-14	0.2371	-0.0195169	0.0118011	0.0981658	0.252886
rs11611246	T	G	12	939480	0.024	0.002	5.00035e-32	0.21	0.0195834	0.012558	0.118893	0.216605
rs11615578	T	C	12	121714935	0.013	0.002	8.10028e-11	0.2474	0.00600395	0.0122637	0.624438	0.231533
rs11656076	A	G	17	31464270	-0.0142	0.0021	5.60015e-12	0.2254	-0.005094	0.0116573	0.662127	0.264099
rs11672660	T	C	19	46180184	-0.034	0.0021	1.69981e-60	0.2049	0.0103313	0.0117925	0.380981	0.258814
rs11713193	A	G	3	49924424	0.0239	0.0017	2.39994e-44	0.5073	0.0386245	0.0104575	0.000221218	0.39719
rs11736228	T	A	4	147376805	-0.0139	0.002	4.10015e-12	0.2587	-0.00474033	0.0121466	0.696344	0.235874
rs11738695	A	C	5	108699161	0.0097	0.0017	2e-08	0.586	0.0323918	0.0103938	0.00183037	0.579061
rs11739877	T	C	5	105876806	0.0117	0.0018	6.59933e-11	0.6118	-0.00567767	0.0103069	0.581729	0.533825
rs11781699	C	T	8	118863061	0.0132	0.0021	3.09999e-10	0.1896	0.00605493	0.0113687	0.594313	0.283717
rs11855853	T	C	15	78012618	-0.0145	0.002	2.39994e-13	0.2649	-0.00073058	0.0125546	0.953596	0.217392
rs1187352	C	T	9	87293457	0.0119	0.0018	6.00067e-11	0.6518	-0.0089996	0.0110682	0.416157	0.68681
rs11880870	G	A	19	18830704	-0.0189	0.0017	1e-28	0.4801	-0.0214906	0.0102737	0.0364552	0.529964
rs11889536	G	A	2	220163543	-0.0189	0.0024	6.4003e-15	0.1493	-0.00371375	0.0231685	0.87265	0.0540597
rs11908637	A	G	20	47428485	-0.012	0.0021	4.90004e-09	0.236	-0.00918614	0.0114716	0.423266	0.277026
rs11945861	A	G	4	65700865	-0.0148	0.002	5.00035e-13	0.2369	-0.0219139	0.0122372	0.0733331	0.230215
rs11951673	T	C	5	95861012	-0.0123	0.0017	1.10002e-13	0.3941	-0.00696692	0.0111978	0.533832	0.301991
rs12041258	C	T	1	195047936	-0.0146	0.002	9.49948e-13	0.2287	-0.040793	0.0121238	0.000766231	0.237197
rs12044597	G	A	1	1708801	0.0143	0.0016	1.69981e-18	0.5029	0.0097888	0.0102697	0.3405	0.517214
rs12049202	T	C	1	77967523	0.024	0.0022	1e-28	0.203	0.0224115	0.011385	0.0490095	0.283902
rs12098284	T	C	10	76047464	0.0178	0.0026	1.80011e-11	0.1241	0.00836087	0.0197745	0.672435	0.073512
rs12150665	C	T	17	34914787	-0.0162	0.0017	1.59993e-22	0.4058	-0.000765622	0.0106604	0.942746	0.368474
rs1218822	A	G	13	28011963	0.0168	0.0017	1.9002e-22	0.6663	0.00371538	0.0108834	0.732816	0.667782
rs12299814	A	C	12	90216146	-0.0157	0.002	5.19996e-15	0.2525	-0.00134295	0.0108072	0.901105	0.340527
rs12328930	C	T	2	175079125	0.0098	0.0017	1.79999e-08	0.4235	0.0172108	0.0106146	0.104925	0.375787
rs12334877	A	G	8	67194171	-0.0144	0.0022	7.70016e-11	0.198	-0.00940011	0.0121607	0.439529	0.235563
rs12364470	G	T	11	134601012	0.0178	0.0022	1.10002e-15	0.1626	0.0133878	0.0122598	0.274831	0.226534
rs12369179	T	C	12	122963550	-0.0359	0.0031	2.49977e-31	0.08782	0.00616578	0.0185249	0.739258	0.0844408
rs12416812	A	G	11	888632	0.0111	0.0016	6.09958e-12	0.5088	-0.0122098	0.0103173	0.236638	0.564726
rs1241986	A	G	18	6873954	-0.0139	0.0024	1.09999e-08	0.8479	-0.0111406	0.0133611	0.404389	0.816393
rs12422552	C	G	12	14413931	-0.0134	0.002	1.59993e-11	0.2663	0.0168022	0.0125327	0.180028	0.212046
rs12429545	A	G	13	54102206	0.0316	0.0025	9.60064e-38	0.1248	-0.00699914	0.0148645	0.637738	0.13999
rs12448257	A	G	16	3599655	0.0184	0.002	8.10028e-20	0.218	0.00998875	0.013943	0.473743	0.162218
rs12546578	A	T	8	85085268	0.0146	0.002	1e-13	0.7246	-0.0120462	0.0116829	0.302492	0.735637
rs12564992	G	A	1	174478100	0.0196	0.0026	5.30029e-14	0.1144	0.044034	0.0187321	0.0187366	0.0836104
rs12593036	G	A	15	81058652	-0.0154	0.0019	3.80014e-16	0.2993	0.00727102	0.0114368	0.524934	0.282133
rs12602912	T	C	17	65870073	0.0176	0.0021	9.8992e-18	0.2048	0.0139527	0.0120304	0.246135	0.238104
rs1260326	C	T	2	27730940	0.0105	0.0017	3.89996e-10	0.5973	-0.0124011	0.0107755	0.249787	0.650447
rs12629015	G	A	3	119618053	-0.0135	0.0023	2.1e-09	0.1852	0.0318379	0.0116641	0.00634191	0.256689
rs1266874	G	A	6	51779638	0.014	0.0018	9.79941e-15	0.3558	-0.0106986	0.0103092	0.299375	0.482734
rs12675063	T	A	8	132879047	0.0156	0.0026	1.29999e-09	0.1131	0.0241874	0.0207138	0.24293	0.0663996
rs1268065	A	G	6	126042783	-0.0102	0.0017	1e-09	0.4794	0.00624483	0.0102776	0.543442	0.485099
rs12680842	G	A	8	95582606	-0.0133	0.0018	4.40048e-14	0.3205	-0.0213814	0.01043	0.0403655	0.415743
rs12718572	T	C	7	50573325	-0.0117	0.0018	2.99985e-11	0.4024	0.0135856	0.0110659	0.219561	0.31789
rs12762034	C	T	10	33969931	0.024	0.0032	7.29962e-14	0.07583	0.0177572	0.0174092	0.307736	0.0953066
rs12779328	T	C	10	12943973	0.0105	0.0019	4.49997e-08	0.2833	-0.00388562	0.0123487	0.753023	0.225187
rs1285997	G	C	14	91513029	0.0142	0.0019	1.20005e-13	0.7153	0.0167432	0.01162	0.149617	0.736661
rs12888545	G	A	14	88308044	0.0136	0.002	9.09913e-12	0.2519	0.012017	0.0121429	0.322352	0.233553
rs12888955	A	G	14	103256877	-0.0178	0.0018	1.39991e-22	0.6513	0.00286733	0.0106008	0.786788	0.625905
rs12905439	G	C	15	99521883	-0.0118	0.0018	1.40001e-10	0.3393	-0.0104678	0.0108712	0.335599	0.341307
rs12914489	A	G	15	74187937	0.0165	0.0026	3.79997e-10	0.1103	0.00940365	0.0149243	0.528636	0.137626
rs12922346	C	G	16	82438337	0.0136	0.002	1e-11	0.2657	0.0122945	0.01283	0.337928	0.204369
rs12933482	G	A	16	72189604	0.0186	0.0028	4.90004e-11	0.1048	-0.035587	0.0217232	0.101379	0.0604471
rs12936083	G	A	17	4801887	0.0139	0.0019	4.10015e-13	0.3267	0.0176438	0.0104492	0.0913103	0.413942
rs12939549	G	A	17	78611724	-0.018	0.0016	2.70023e-28	0.4335	-0.00698411	0.0107501	0.515899	0.361186
rs1296328	C	A	4	137083193	-0.0179	0.0018	4.90004e-24	0.5657	0.00936143	0.0103115	0.36395	0.481951
rs12981256	A	G	19	1865901	0.0142	0.0018	1.10002e-15	0.5325	-0.00265667	0.0103553	0.797524	0.438815
rs13021737	G	A	2	632348	0.0574	0.0021	7.49894e-157	0.8319	0.00629575	0.013946	0.651673	0.836528
rs13047416	G	C	21	40309436	-0.0154	0.0018	2.19989e-17	0.3769	0.0066428	0.0102815	0.518221	0.488503
rs13069244	A	G	3	180441172	0.0187	0.0032	2.99999e-09	0.07747	0.0303186	0.0244675	0.215295	0.0464612
rs13107325	T	C	4	103188709	0.047	0.0032	1.10002e-47	0.07373	0.108202	0.0450501	0.016314	0.0138278
rs13110266	A	G	4	162129844	-0.0117	0.0017	1.9002e-12	0.4065	-0.00660533	0.0104235	0.526279	0.412874
rs13132853	G	A	4	38680015	-0.0142	0.0018	4.70002e-15	0.3452	-0.0292506	0.0105822	0.00570742	0.379593
rs13147390	C	T	4	80712000	0.0103	0.0018	1e-08	0.3569	-0.0258313	0.0111715	0.020764	0.305102
rs13174863	G	A	5	139080745	0.0192	0.0023	2.90001e-16	0.1548	-0.0121417	0.0144183	0.399728	0.151563
rs13184896	T	G	5	122734005	-0.0133	0.0016	3.29989e-16	0.4346	0.0017196	0.0103412	0.867931	0.437929
rs13191362	G	A	6	163033350	-0.0236	0.0025	5.90065e-21	0.1198	-0.0211122	0.0214638	0.325304	0.0612136
rs1320903	A	G	3	131758077	0.0216	0.0018	9.20026e-32	0.3174	-0.0034049	0.011264	0.762437	0.29502
rs1321432	C	A	20	6614691	0.0201	0.0018	3.50026e-29	0.6321	0.00119599	0.0109857	0.913307	0.675411
rs13250058	T	G	8	112270826	0.0112	0.0018	2.90001e-10	0.6771	-0.00334096	0.0110088	0.761523	0.674233
rs13263601	C	A	8	14095900	0.0154	0.0018	2.19989e-17	0.3478	-0.00538836	0.0116252	0.643002	0.267946
rs1327259	G	A	6	51177811	-0.0155	0.0018	1.69981e-18	0.3872	-0.00564014	0.0103636	0.586287	0.459365
rs13287131	C	T	9	92119579	0.0123	0.002	6.80002e-10	0.2491	0.00670491	0.0114611	0.558537	0.282513
rs1330052	G	C	13	86536006	0.0132	0.0018	1.50003e-13	0.3504	0.0175379	0.0103234	0.0893449	0.437907
rs13329567	T	C	15	68104367	-0.0293	0.002	1e-50	0.2308	0.005535	0.0139733	0.692022	0.161094
rs1365466	T	C	18	36182440	-0.0137	0.0019	3.29989e-13	0.7406	-0.00728101	0.0129791	0.574811	0.802767
rs1371108	A	C	2	81816251	0.0119	0.0018	8.99912e-11	0.3247	0.00255621	0.0112133	0.819675	0.300618
rs138289	T	A	22	32182708	-0.0103	0.0017	3.29997e-09	0.4829	0.00146803	0.0106354	0.890215	0.37348
rs1409818	T	C	20	21381121	0.0201	0.0029	2.49977e-12	0.1156	-0.0249473	0.0207713	0.229733	0.0664145
rs1412235	C	G	9	28410996	0.0246	0.0017	6.00067e-45	0.3175	-0.00875103	0.0105884	0.408538	0.376392
rs1421334	C	A	8	30865733	-0.0125	0.0018	1e-12	0.5431	-0.00948666	0.0105176	0.367066	0.590668
rs1430387	C	T	18	58227112	-0.0114	0.0017	5.79963e-11	0.4295	0.000824118	0.0102803	0.936107	0.50933
rs1431659	G	A	8	73439070	-0.0196	0.0019	6.00067e-24	0.7344	-0.00856636	0.0119893	0.474917	0.75889
rs1436344	C	G	3	104606144	0.0141	0.0017	4.10015e-16	0.5922	0.00833525	0.0106684	0.434622	0.632714
rs1445652	A	G	2	155668460	0.0123	0.0022	4.30002e-08	0.1855	0.0136965	0.0150732	0.363524	0.138147
rs1452075	T	C	3	62481063	0.0141	0.0018	1.29987e-14	0.7277	-0.0279503	0.011336	0.0136773	0.707559
rs1454687	G	C	3	94038085	-0.0202	0.0017	5.19996e-32	0.5227	0.0181215	0.0103246	0.0792301	0.555881
rs1465900	C	A	11	76473138	-0.0125	0.002	4.79999e-10	0.2188	-0.0153648	0.0126484	0.224458	0.208708
rs1472169	T	C	9	37209396	-0.0139	0.0018	2.80027e-15	0.3772	-0.00144634	0.0111458	0.896752	0.307687
rs1476322	A	G	3	161446055	0.0101	0.0017	5e-09	0.569	0.00892611	0.0102657	0.384567	0.494416
rs1477199	G	A	16	53712135	0.0228	0.0024	9.3994e-22	0.1451	0.00339455	0.0161876	0.833902	0.113601
rs1492767	T	C	4	55221467	0.0094	0.0016	1e-08	0.4957	0.0174383	0.0103908	0.0932996	0.421461
rs1503526	C	T	5	63020706	0.014	0.0017	5.50047e-17	0.4838	-0.0131064	0.0104549	0.209983	0.574475
rs1521527	C	G	2	165427825	-0.0121	0.0017	3.10027e-12	0.5324	0.0030082	0.0103454	0.771223	0.566982
rs1522569	G	T	4	171632637	-0.0164	0.0022	2.90001e-13	0.1819	-0.0411916	0.0185673	0.026521	0.0868818
rs1528435	T	C	2	181550962	0.0164	0.0017	9.09913e-23	0.6331	0.0157599	0.0106709	0.139701	0.639583
rs1535660	C	T	9	10371073	-0.0147	0.0025	5.19996e-09	0.8554	-0.0163831	0.0165378	0.321857	0.890114
rs1538247	C	T	6	153395344	0.0108	0.0019	1e-08	0.3181	0.0190447	0.0109942	0.08323	0.321507
rs1552893	G	A	3	194851700	-0.0126	0.0019	8.10028e-11	0.2777	-0.000654067	0.0121931	0.95722	0.233508
rs156201	C	G	6	104847441	0.0123	0.002	5.80003e-10	0.7606	-0.00190796	0.0106256	0.857496	0.6259
rs1624134	C	G	10	34834482	0.0101	0.0018	1.09999e-08	0.4068	0.0104115	0.0102695	0.310663	0.478098
rs1656377	C	T	3	158285280	0.0099	0.0017	1.6e-08	0.5885	-0.00631255	0.0103425	0.541629	0.560144
rs1681740	C	A	10	118564313	-0.0115	0.0018	1.09999e-10	0.3933	-0.00262999	0.0107141	0.806093	0.361854
rs16849710	G	A	1	202106797	-0.0116	0.0018	6.00067e-11	0.515	-0.00668478	0.0102963	0.516182	0.528299
rs16851483	T	G	3	141275436	0.0369	0.0035	3.19963e-26	0.06928	0.047263	0.0239048	0.0480264	0.0485494
rs16871902	A	G	5	3488462	0.0125	0.0017	4.60045e-13	0.4877	0.00415651	0.0102812	0.686006	0.505717
rs16903285	C	T	5	87978252	0.0331	0.0026	7.59976e-38	0.1407	-0.000770006	0.0165858	0.962971	0.107965
rs17001561	A	G	4	77096118	0.0151	0.0023	3.80014e-11	0.1573	0.000775805	0.0160862	0.961535	0.115891
rs17014375	G	T	1	209543560	0.0172	0.0025	1.10002e-11	0.1348	0.000229051	0.0168339	0.989144	0.10481
rs17033117	T	C	3	35443653	0.0137	0.0022	8.9e-10	0.1872	0.0102316	0.0137869	0.458014	0.165931
rs17056301	C	T	5	158271680	0.0118	0.002	2.39999e-09	0.2636	0.0220357	0.012421	0.0760519	0.221676
rs17113297	T	C	10	102395982	0.0166	0.0021	2.09991e-15	0.2082	-0.0139639	0.0121835	0.25174	0.231529
rs17119937	C	T	8	14502274	0.0212	0.0036	5.60003e-09	0.06905	-0.00505497	0.0229382	0.82558	0.0525241
rs17203016	G	A	2	208255518	0.015	0.002	2.09991e-13	0.196	0.0401163	0.012667	0.00154017	0.204904
rs17207196	T	C	7	75101065	-0.0221	0.0018	2.09991e-35	0.4118	-0.00551794	0.0102882	0.591726	0.515378
rs17238110	G	A	15	62150364	-0.0353	0.005	1.99986e-12	0.1634	0.00129376	0.0167107	0.938289	0.105089
rs17311369	T	C	15	47709199	-0.0104	0.0019	3.09999e-08	0.3278	0.0100749	0.0112608	0.370956	0.295653
rs17399237	C	T	2	35471626	-0.0129	0.0017	6.70039e-14	0.5497	-0.00310292	0.0105357	0.768366	0.614577
rs17405819	C	T	8	76806584	-0.0215	0.0018	4.30031e-33	0.301	0.000112383	0.0113843	0.992124	0.281737
rs17424296	A	G	5	60838903	-0.0108	0.0018	2.39999e-09	0.3659	0.00917637	0.0109485	0.401954	0.327659
rs17425707	C	T	1	57874879	0.0167	0.0028	4.39997e-09	0.1003	-0.0314458	0.0204029	0.123258	0.0681056
rs17446257	A	G	13	40749213	0.0153	0.0026	2.90001e-09	0.1292	-0.00927757	0.0141181	0.51109	0.159111
rs17499593	G	C	2	172649755	0.0125	0.0022	1.09999e-08	0.1897	-0.000951092	0.0153756	0.950676	0.128367
rs17513613	C	T	19	30286822	0.0186	0.0018	3.59998e-26	0.3236	-0.0193219	0.0107415	0.0720493	0.353153
rs175165	G	T	22	20116015	-0.0103	0.0018	5.19996e-09	0.3941	0.02797	0.0103208	0.00672698	0.446995
rs17535749	A	G	3	10027724	0.015	0.0027	2.5e-08	0.1023	0.0185446	0.0185159	0.31656	0.0841661
rs17551974	A	C	2	142293146	-0.0141	0.0022	1.89998e-10	0.1782	0.00413131	0.0124922	0.740863	0.214433
rs17636031	C	T	10	126594078	0.016	0.0019	1.20005e-17	0.2701	-0.007079	0.0124952	0.57103	0.218535
rs17663412	A	C	5	167595121	0.0157	0.0027	6.1e-09	0.1139	-0.0108999	0.0193163	0.57256	0.077143
rs17710386	C	T	18	63461201	0.0126	0.0018	1e-12	0.3319	-0.0172744	0.010564	0.102004	0.393176
rs17724992	G	A	19	18454825	-0.0183	0.0019	1e-22	0.2596	-0.0164988	0.0123458	0.181421	0.224414
rs17789218	C	T	6	100600097	0.013	0.0019	7.39946e-12	0.2392	-0.00055069	0.0126648	0.965318	0.208132
rs17806379	T	C	20	51107290	-0.0258	0.0022	1.50003e-30	0.1789	0.01087	0.0141669	0.442912	0.156951
rs1784460	A	T	11	118938371	0.0132	0.0018	8.99912e-14	0.4035	0.00528272	0.0112872	0.639764	0.29637
rs1804528	A	G	4	146056320	0.0109	0.002	2.99999e-08	0.3507	0.012471	0.0104762	0.233885	0.399556
rs1830074	C	T	7	6718674	0.0115	0.0019	1.40001e-09	0.288	0.00573863	0.0110473	0.60344	0.314584
rs1836303	G	A	15	46539116	0.0116	0.0018	5.30029e-11	0.3873	-0.000189428	0.0109778	0.986233	0.323929
rs1843328	A	C	12	17111188	-0.0099	0.0017	7.90005e-09	0.5085	-0.00542459	0.0102623	0.597089	0.499009
rs1863652	A	G	4	95991417	-0.0115	0.0018	1.40001e-10	0.3449	-0.0135714	0.0112399	0.227267	0.296753
rs1884389	T	C	20	1410582	-0.0103	0.0017	4e-09	0.4289	-0.0141078	0.0103548	0.173057	0.434823
rs1885728	A	G	6	5977833	0.0108	0.0019	1e-08	0.6787	-0.0126858	0.0110365	0.250373	0.683674
rs1891216	G	T	1	7728391	0.0107	0.0018	2.39999e-09	0.3759	0.0021369	0.0104274	0.837626	0.418916
rs1896767	A	G	16	62838304	-0.0109	0.0017	2.39999e-10	0.5376	-0.00894632	0.0102517	0.382843	0.493172
rs189843	C	G	5	164600151	-0.0098	0.0017	1.7e-08	0.5557	0.0147508	0.0105267	0.161129	0.610419
rs1927790	C	T	13	96922191	0.0148	0.0016	1.80011e-19	0.4109	-0.00444253	0.0102873	0.665854	0.483847
rs1928295	C	T	9	120378483	-0.0141	0.0016	5.40008e-18	0.4461	-0.0230803	0.0102726	0.0246536	0.513941
rs1937683	T	C	10	53679060	0.0109	0.0018	3.2e-09	0.6699	0.000255854	0.0109071	0.981285	0.661778
rs1948080	G	T	9	11852043	-0.0137	0.0018	1.10002e-14	0.3749	0.00219455	0.0111605	0.844113	0.302675
rs1982441	T	G	8	28021769	0.0175	0.0026	7.00003e-12	0.1381	-0.00672367	0.013202	0.610547	0.18501
rs1982725	T	C	19	30618771	0.0097	0.0017	3.29997e-08	0.4778	-0.00285664	0.0103169	0.781864	0.461636
rs1993709	G	A	1	72838529	0.0331	0.0021	1.9002e-57	0.8177	0.00983556	0.0148229	0.506985	0.859543
rs2007231	T	C	1	115266306	-0.0104	0.0018	5.19996e-09	0.6387	-0.00941273	0.0111239	0.397457	0.690106
rs200810	C	T	6	97922184	-0.0136	0.0017	5.50047e-16	0.3716	-0.00304178	0.0105485	0.77307	0.389001
rs2009416	T	C	5	92415111	-0.0121	0.0018	1.10002e-11	0.361	-0.0100415	0.0103708	0.332919	0.431914
rs2033529	G	A	6	40348653	0.0205	0.0018	1.9002e-30	0.2936	-0.00937311	0.0109126	0.390383	0.329146
rs2051559	C	T	4	3298800	0.0176	0.0026	5.00035e-12	0.1308	0.0254131	0.0165485	0.124617	0.110516
rs2065418	G	T	11	30422068	-0.0166	0.0018	3.59998e-20	0.3623	-0.0355593	0.0111774	0.00146585	0.308186
rs208015	C	T	17	46252346	-0.0356	0.0034	1.39991e-25	0.9216	0.00656491	0.0166141	0.69274	0.893542
rs2124499	C	G	3	123093541	-0.0123	0.0017	3.40017e-13	0.3718	-0.0107879	0.0107262	0.314534	0.356526
rs2143253	A	G	20	41987392	-0.0188	0.0026	1.10002e-12	0.1189	0.0102776	0.0171421	0.548806	0.0992382
rs215634	G	A	7	32369148	-0.0152	0.0018	2.60016e-17	0.6212	0.00618584	0.0114705	0.589692	0.712088
rs2162524	C	T	2	230817437	0.0155	0.0018	4.10015e-17	0.3321	-0.000872907	0.0111827	0.937781	0.302784
rs2163188	C	G	10	65314711	0.0131	0.0017	1.99986e-14	0.474	-0.00805367	0.0102678	0.432829	0.484739
rs2174307	C	G	9	73791849	0.0121	0.0017	4.90004e-12	0.4067	0.028691	0.0102705	0.00521351	0.491418
rs217671	G	A	14	62360464	0.0144	0.0019	1.29987e-13	0.2719	0.0244083	0.0125883	0.0525061	0.212604
rs2228213	A	G	6	12124855	-0.0139	0.0017	4.60045e-16	0.3481	0.0208044	0.0108154	0.0544051	0.345459
rs2235564	T	C	1	6713114	0.0131	0.0018	3.69999e-13	0.3466	-0.00291725	0.0108002	0.787075	0.347163
rs2246012	C	T	6	131898208	0.0158	0.0022	3.10027e-13	0.1628	0.0144858	0.0121704	0.233948	0.231023
rs226000	T	C	14	30488699	0.0119	0.0022	3.59998e-08	0.8245	-0.00101912	0.0123181	0.934063	0.779052
rs2283093	T	C	7	126721231	0.0127	0.0021	3.09999e-09	0.2066	0.00964704	0.0131574	0.463436	0.186556
rs2284746	G	C	1	17306675	-0.0104	0.0017	1.40001e-09	0.5238	-0.00816963	0.010269	0.426286	0.503553
rs2285178	C	T	22	38205989	0.0112	0.0019	9.40005e-09	0.3109	-0.00844254	0.0110062	0.443037	0.321646
rs2306537	G	A	12	133423695	0.0133	0.0019	8.69961e-13	0.3092	-0.00621329	0.0116945	0.595211	0.264361
rs2307111	C	T	5	75003678	-0.0265	0.0016	1.59993e-58	0.3962	-0.0231087	0.010382	0.0260238	0.425943
rs2317299	C	T	2	236903093	-0.0106	0.0017	1.29999e-09	0.5597	-0.0104084	0.0102844	0.31151	0.506975
rs2325036	C	A	3	85819412	-0.0181	0.0017	3.59998e-27	0.3845	-0.0191344	0.010321	0.06375	0.457021
rs2357760	A	G	6	120213880	0.0145	0.0017	6.79986e-17	0.6754	0.0184594	0.0108972	0.0902734	0.664857
rs2361988	C	T	16	398151	-0.0155	0.002	5.19996e-15	0.2539	-0.00251371	0.0127769	0.844032	0.202723
rs2365389	T	C	3	61236462	-0.0174	0.0017	1.29987e-25	0.4143	-0.0136626	0.0103423	0.18649	0.436555
rs2367112	G	T	5	64168193	-0.0119	0.0016	2.29985e-13	0.4919	-0.0148822	0.010301	0.148534	0.529063
rs2411182	A	G	17	35059718	0.0123	0.0019	7.70016e-11	0.6943	-0.00989173	0.0119542	0.407971	0.756388
rs2423668	C	T	20	12430673	-0.0105	0.0019	2.80001e-08	0.5505	0.00606398	0.010346	0.557797	0.560764
rs2425840	C	A	20	44904838	0.0119	0.0018	1.59993e-11	0.4059	0.0188491	0.0108633	0.0827218	0.335193
rs2429150	C	A	12	2152655	0.0111	0.0018	2.69998e-10	0.4164	0.0166062	0.0103205	0.107605	0.456012
rs2479958	G	A	13	111984244	-0.0154	0.0018	1.50003e-17	0.5075	-0.00699203	0.0103183	0.498005	0.507816
rs2481665	C	T	1	62594677	-0.0161	0.0016	7.19946e-23	0.4408	-0.0092193	0.0106799	0.388006	0.366805
rs2543132	C	G	8	15536311	0.0146	0.0022	5.00035e-11	0.8134	0.00509096	0.0141024	0.718098	0.842853
rs2600226	T	C	3	12928762	-0.0116	0.0019	3.69999e-10	0.6697	-0.00748333	0.0107048	0.484515	0.631836
rs2605603	A	G	11	93221105	-0.0103	0.0016	2.5e-10	0.4887	-0.0382396	0.0102456	0.000189745	0.516215
rs2608703	A	C	12	41846769	0.0142	0.0017	1.9002e-16	0.4546	0.00697308	0.010344	0.500236	0.441819
rs262130	T	C	6	142853486	0.0127	0.0023	1.79999e-08	0.1969	-0.0115624	0.012732	0.363806	0.203507
rs2643452	A	T	4	18529220	0.0136	0.0017	4.70002e-15	0.5448	-0.00720012	0.0104876	0.492376	0.59161
rs2693826	A	G	2	6160943	-0.0137	0.0017	1.99986e-15	0.4421	0.0141015	0.0102613	0.169368	0.507571
rs2694047	G	A	8	116750548	0.0188	0.002	3.90032e-21	0.747	-0.0117291	0.0112986	0.299225	0.707452
rs273504	G	A	19	18215247	0.0153	0.0018	4.40048e-18	0.4266	0.014634	0.0102761	0.154423	0.488685
rs2744974	T	C	6	34579431	0.0249	0.0018	1.39991e-45	0.338	-0.00257652	0.0108945	0.813046	0.332962
rs2791653	G	A	1	11129848	-0.0141	0.0019	1.29987e-13	0.7577	0.00612828	0.0122512	0.61692	0.772671
rs2820311	G	A	1	201841476	0.0235	0.0018	4.10015e-38	0.3369	-0.000741803	0.0112519	0.947436	0.294181
rs2832283	A	G	21	30690558	0.0115	0.002	5.80003e-09	0.2208	0.0108605	0.0117291	0.354475	0.257819
rs2836964	C	T	21	40631006	-0.011	0.0018	1.29999e-09	0.3576	0.0109778	0.012187	0.367703	0.235851
rs2861683	C	A	2	67836507	-0.0144	0.0017	1.29987e-16	0.407	-0.011041	0.0104115	0.288934	0.411665
rs2868975	A	G	3	116935323	-0.0143	0.0023	2.19999e-10	0.178	0.0125439	0.0121321	0.30116	0.233443
rs287104	A	G	19	34290995	0.0115	0.0017	4.40048e-11	0.6604	0.0386984	0.0103851	0.000194285	0.563293
rs2875762	C	G	6	124925032	0.0139	0.002	1.20005e-11	0.2473	0.0264268	0.0164868	0.108955	0.110264
rs2907948	A	G	7	150638484	-0.0141	0.0019	1.29987e-13	0.2427	-0.0204411	0.0137385	0.136783	0.169413
rs2931434	T	C	5	73159098	-0.0104	0.0018	1.40001e-08	0.3168	0.00264153	0.0112111	0.81373	0.296999
rs2943465	C	T	12	19265921	0.0248	0.0039	2e-10	0.9444	0.0186658	0.0191241	0.329046	0.921344
rs294704	T	G	5	152519088	-0.0113	0.0019	4e-09	0.7239	0.0230751	0.0121249	0.0570256	0.763142
rs3007105	T	C	14	47367616	0.0142	0.0017	1.10002e-17	0.4697	0.0100738	0.0107931	0.350635	0.350568
rs326896	T	C	4	112669571	-0.0128	0.0018	2.80027e-13	0.3925	2.36967e-05	0.0109272	0.99827	0.329658
rs331966	C	A	4	143675717	0.0112	0.0018	3.2e-10	0.3792	-0.00047508	0.010679	0.964516	0.366537
rs33500	T	C	3	42427191	-0.0167	0.0022	4.30031e-14	0.8082	-0.00825926	0.0132209	0.532161	0.812608
rs339991	G	A	15	60913637	0.0124	0.0018	1.20005e-12	0.5631	-0.00247941	0.0105522	0.814236	0.616201
rs349088	A	C	11	84814393	-0.0128	0.0017	1.80011e-13	0.4976	0.0111592	0.0106096	0.292892	0.609229
rs355777	C	G	3	154034950	0.0153	0.0017	1.39991e-18	0.4106	-0.00773237	0.0103733	0.456023	0.432449
rs3731695	C	T	2	203820275	0.0116	0.0016	7.89951e-13	0.5582	-0.00785042	0.0103444	0.447909	0.451475
rs3732084	C	T	2	207174316	0.0107	0.0018	1.09999e-09	0.6139	-0.00388528	0.0102549	0.704784	0.51927
rs3736485	G	A	15	51748610	-0.0134	0.0016	2.49977e-16	0.5443	0.00395782	0.0104277	0.704281	0.587646
rs3749897	T	C	6	42532102	0.0122	0.0018	8.4004e-12	0.4172	-0.00224798	0.0102902	0.827072	0.449168
rs3754963	T	A	2	166185707	-0.0123	0.002	3.29997e-10	0.2574	0.0145561	0.0111927	0.193431	0.301447
rs3764835	A	G	2	159519368	-0.0141	0.0024	3.09999e-09	0.1528	-0.0223353	0.0132822	0.0926467	0.18284
rs3772882	A	C	3	81808602	0.0127	0.0018	6.59933e-13	0.3661	-0.00940642	0.010317	0.361904	0.451293
rs3800229	T	G	6	108996963	0.0175	0.0018	1.39991e-22	0.7123	0.0113224	0.0106753	0.288863	0.639325
rs3800637	C	T	7	137403432	0.0115	0.0018	5.1e-10	0.336	-0.01441	0.0108667	0.184817	0.337804
rs3806114	A	G	6	20482335	-0.0113	0.0018	3.40001e-10	0.6773	-0.00619305	0.0120149	0.606242	0.753614
rs3806572	A	G	2	55238677	-0.0145	0.0019	1.59993e-14	0.2788	-0.00941786	0.0119814	0.431844	0.241709
rs3807645	A	G	7	77830091	-0.0166	0.0021	2.39994e-15	0.221	0.00748281	0.0127513	0.55732	0.202913
rs380857	A	C	9	101491066	-0.0151	0.0027	3.59998e-08	0.8878	-0.0356186	0.0132969	0.00739078	0.819595
rs3814883	T	C	16	29994922	0.0232	0.0017	1.10002e-40	0.4764	0.0157148	0.0104076	0.131061	0.410935
rs3828783	A	G	6	33767727	-0.0165	0.0021	5.60015e-15	0.1809	-0.0220603	0.0122218	0.0710739	0.226989
rs3829849	T	C	9	129390800	0.0098	0.0017	5.89997e-09	0.3589	-0.0294931	0.0106486	0.00561164	0.370864
rs38314	A	G	7	70067315	-0.012	0.0017	4.70002e-12	0.4912	-0.000827842	0.0102892	0.935873	0.528918
rs3844598	G	A	5	140992235	0.0095	0.0017	3.79997e-08	0.521	0.0060361	0.0103657	0.560353	0.565541
rs3904244	A	T	10	27361527	0.0155	0.0025	4.30002e-10	0.1377	0.00169544	0.0121267	0.88881	0.230806
rs391300	C	T	17	2216258	-0.0119	0.0017	3.10027e-12	0.6275	0.00272447	0.0105965	0.797093	0.627943
rs3935648	G	C	17	79085335	-0.0125	0.0022	6.80002e-09	0.2328	-0.0102622	0.0134752	0.446319	0.178383
rs3977755	T	C	10	104420210	-0.0135	0.0019	5.90065e-13	0.2804	-0.0108946	0.0127171	0.391614	0.206142
rs40067	A	G	5	107439012	-0.0266	0.0023	7.10068e-30	0.1713	0.0174348	0.0126016	0.166499	0.210936
rs4012234	G	T	20	32553047	0.0141	0.0018	9.8992e-16	0.5924	0.00637724	0.0107646	0.553564	0.648141
rs4072917	A	G	8	143300279	0.0115	0.0018	6.89922e-11	0.4694	-0.00759566	0.0103616	0.463521	0.440281
rs4148155	G	A	4	89054667	-0.0188	0.0026	5.00035e-13	0.1127	-0.0464744	0.0196222	0.0178624	0.0749424
rs4148866	T	C	12	123425575	0.0098	0.0018	4e-08	0.4068	0.0181984	0.0105371	0.0841531	0.400697
rs4237643	G	T	11	43648368	-0.0223	0.0019	4.30031e-33	0.6938	-0.00986751	0.0110955	0.373827	0.692993
rs427943	C	A	21	46570896	0.017	0.0017	7.29962e-23	0.5669	0.0153828	0.0104085	0.139432	0.582347
rs429343	G	A	2	147903382	-0.015	0.0017	6.79986e-18	0.5813	-0.00545467	0.0102926	0.596138	0.531185
rs4307239	G	A	7	24354300	0.0115	0.0017	3.90032e-11	0.4578	0.0252588	0.0103579	0.0147442	0.454732
rs4358081	C	A	2	29100642	0.0097	0.0017	1.5e-08	0.4631	-0.0295068	0.0103349	0.00430299	0.448429
rs4414033	A	G	1	156406853	0.0129	0.0018	1.39991e-12	0.627	0.00745896	0.0103868	0.472683	0.571725
rs4430672	C	T	14	63094407	-0.0127	0.0022	3.89996e-09	0.8004	0.026799	0.0126267	0.0338041	0.79082
rs4482463	A	C	2	205375909	-0.0331	0.0033	2.80027e-23	0.9213	0.0309414	0.021802	0.15584	0.94095
rs4495304	C	T	6	31080718	-0.0194	0.0033	5e-09	0.067	-0.0116248	0.0186916	0.533991	0.081253
rs4516268	A	C	17	1846831	-0.0217	0.0021	5.19996e-25	0.1925	0.00980292	0.0118028	0.406223	0.252868
rs4518345	A	G	5	27185904	-0.0117	0.0019	1e-09	0.2842	-0.0015327	0.0120198	0.898533	0.243746
rs4556997	A	C	2	100814858	0.0197	0.0024	6.90081e-17	0.1349	0.0050388	0.014941	0.735931	0.138209
rs4589691	G	C	2	144051398	0.0141	0.0024	4.70002e-09	0.1579	0.0143164	0.0146188	0.327425	0.141847
rs4639527	G	A	2	416815	0.0172	0.0019	3.29989e-20	0.3012	0.00867041	0.0105721	0.412145	0.375633
rs4653017	T	C	1	33776728	0.0122	0.0018	4.49987e-11	0.6818	-0.0112981	0.0108804	0.299087	0.664646
rs4660443	T	C	1	39591779	0.0164	0.0021	6.79986e-15	0.2218	-0.00225867	0.0131323	0.863443	0.188821
rs4722398	T	C	7	3125220	0.0158	0.0025	3.59998e-10	0.1336	0.0159113	0.0204159	0.435768	0.0700608
rs4740619	C	T	9	15634326	-0.0186	0.0016	2.29985e-30	0.4521	-0.00336016	0.010278	0.743724	0.511771
rs4757144	A	G	11	13331226	0.0169	0.0018	5.60015e-22	0.5878	0.0215488	0.0102957	0.0363496	0.509514
rs4783830	A	G	16	54255346	-0.0105	0.0019	2.39999e-08	0.3074	-0.0152171	0.0110045	0.166722	0.31884
rs4786903	G	A	16	6697104	0.0125	0.002	3.50002e-10	0.7368	-0.00377946	0.0120094	0.752983	0.757566
rs4800191	C	G	18	22461398	0.0103	0.0017	2.5e-09	0.6369	-0.00898299	0.0107623	0.403902	0.642821
rs4813619	T	G	20	2815715	-0.0108	0.0018	2.30001e-09	0.5101	0.00411477	0.0103487	0.690917	0.556494
rs4818225	G	A	21	42629895	0.0117	0.0018	2.30001e-10	0.6606	0.0173539	0.0104055	0.0953652	0.586484
rs4820408	G	T	22	40604945	-0.0151	0.0017	2.09991e-19	0.592	0.00205757	0.0104841	0.844409	0.601967
rs4842491	T	C	12	89905537	0.0098	0.0018	4e-08	0.7138	-0.0112842	0.0111626	0.312071	0.694875
rs4851029	G	T	2	104159785	0.0121	0.0017	1.69981e-12	0.5247	0.0128609	0.010276	0.210738	0.499974
rs4858193	C	T	3	20441050	-0.0129	0.0019	1.59993e-11	0.2779	-0.0275287	0.0117131	0.0187612	0.263036
rs486359	C	G	6	160774441	0.0112	0.0017	1.59993e-11	0.4853	0.00235005	0.0102781	0.819145	0.497681
rs4864201	C	T	4	130731284	-0.0141	0.0017	1.50003e-16	0.6469	0.00174544	0.0105802	0.868966	0.618405
rs4880341	T	C	10	133992689	-0.0118	0.0017	1.10002e-11	0.5606	-0.000285068	0.0102538	0.977821	0.511286
rs4906908	G	T	15	27040082	0.0103	0.0017	2.5e-09	0.5253	0.00894301	0.0102682	0.383786	0.512253
rs491711	C	A	11	28742220	-0.0115	0.0019	1.09999e-09	0.316	-0.0189848	0.0123231	0.123416	0.229792
rs4929923	C	T	11	8639200	0.0181	0.0017	7.19946e-27	0.6376	0.0149099	0.0107527	0.165557	0.647519
rs4936175	C	T	11	132641959	0.0122	0.0017	1.39991e-12	0.4445	0.00836754	0.0107149	0.434847	0.35764
rs4937870	G	A	11	112826709	-0.0109	0.0019	8.79995e-09	0.3172	-0.00702171	0.0104633	0.50217	0.415101
rs4952843	G	A	2	46957845	-0.0131	0.0018	6.79986e-14	0.3807	-0.000815819	0.0108857	0.940259	0.340126
rs4954638	C	A	2	137435455	-0.0118	0.002	2.90001e-09	0.2492	-0.00659562	0.0108119	0.541841	0.34278
rs4968656	G	A	17	61616959	0.0116	0.0019	8.19993e-10	0.3216	-0.000208527	0.011124	0.985044	0.308946
rs4981693	A	G	14	29680331	0.0206	0.002	6.90081e-24	0.771	-0.0174285	0.0109284	0.110759	0.671553
rs4986044	T	C	17	21261560	-0.0164	0.0016	3.29989e-23	0.4687	0.000755437	0.0102709	0.941367	0.499806
rs538579	C	G	3	62711674	0.0137	0.0019	1.29987e-13	0.3228	0.0302907	0.0116085	0.0090711	0.264824
rs543874	G	A	1	177889480	0.0475	0.002	1.1995e-122	0.1952	-0.00933065	0.0133998	0.486222	0.179471
rs559231	T	G	18	39644247	0.0135	0.0018	2.39994e-14	0.3956	-0.0132723	0.0104045	0.202084	0.422625
rs577525	C	T	10	99769388	0.0166	0.0017	9.70063e-22	0.5676	-0.0108489	0.0103182	0.293059	0.512304
rs592483	T	C	11	69445173	-0.0147	0.0017	1.99986e-18	0.5716	0.00257978	0.0104146	0.804361	0.447602
rs6011457	A	T	20	61530915	-0.0116	0.0017	2.70023e-11	0.4975	-0.0394584	0.0105235	0.000177141	0.396896
rs6050446	G	A	20	25195509	0.0343	0.0047	4.40048e-13	0.97001	0.0616891	0.0341723	0.0710379	0.977066
rs6235	G	C	5	95728898	0.0175	0.0019	1.50003e-19	0.2702	0.0189821	0.0113347	0.093994	0.285723
rs6265	T	C	11	27679916	-0.0412	0.0021	1e-86	0.1951	0.00986919	0.0142164	0.487551	0.154257
rs6443750	C	T	3	181329682	0.0148	0.0021	3.19963e-12	0.8068	-0.0148731	0.0126284	0.238897	0.790329
rs6448587	C	A	4	28561990	-0.0167	0.0023	2.29985e-13	0.1891	-0.00693211	0.0122599	0.571781	0.225792
rs645040	T	G	3	135926622	0.0171	0.002	2.49977e-18	0.7762	0.0149348	0.0145038	0.303143	0.850687
rs6461115	G	A	7	2103668	-0.0144	0.0019	1.20005e-13	0.2285	-0.0413034	0.0112313	0.00023551	0.302274
rs6471941	A	G	8	62117973	0.0156	0.0021	3.10027e-13	0.1684	-0.0140641	0.0109497	0.198991	0.326454
rs6500208	A	G	16	49011249	0.014	0.002	4.10015e-12	0.2006	0.0168362	0.0110968	0.129213	0.310328
rs6512302	C	G	20	62691550	0.0142	0.002	2.09991e-12	0.7511	0.000892515	0.0125304	0.943216	0.786073
rs6545714	A	G	2	59307725	-0.0191	0.0017	9.09913e-31	0.6139	0.00271635	0.0104637	0.795174	0.600434
rs6556301	T	G	5	176527577	-0.0111	0.0018	4.09996e-10	0.3596	0.00472481	0.0106451	0.657152	0.370159
rs6561943	T	C	13	58356761	0.0119	0.0019	4.20001e-10	0.2595	-0.000376175	0.0116677	0.97428	0.26351
rs657452	G	A	1	49589847	-0.0188	0.0017	7.19946e-29	0.6216	0.024655	0.0103806	0.0175445	0.573605
rs6587552	G	A	1	151018861	-0.0173	0.002	1.59993e-17	0.7591	-0.00859684	0.0115123	0.455211	0.726455
rs6591407	A	C	11	56914157	-0.0118	0.0021	1.89998e-08	0.1861	0.0038962	0.0145156	0.788379	0.150232
rs6593688	G	A	1	96322205	0.0137	0.0018	8.60003e-15	0.3733	0.00717714	0.0105345	0.495683	0.384897
rs6595205	G	C	5	119372533	-0.0114	0.0016	1.99986e-12	0.5305	0.0111849	0.0103161	0.278268	0.54089
rs663129	A	G	18	57838401	0.0545	0.0019	1.59956e-178	0.2301	-0.00320299	0.0132743	0.809328	0.184978
rs6673081	C	T	1	154989595	-0.01	0.0018	1.79999e-08	0.5534	-0.0111819	0.0104777	0.285879	0.595154
rs6692586	G	A	1	23299906	-0.0192	0.0023	1.10002e-16	0.832	0.0153918	0.0160033	0.336154	0.883889
rs6712	C	G	22	50637922	0.0138	0.0025	4.39997e-08	0.1368	-0.00613829	0.0151594	0.685537	0.132138
rs6764533	A	G	3	196088464	0.0116	0.0018	1.40001e-10	0.359	0.0115715	0.0111845	0.300856	0.304183
rs6772756	G	A	3	182312152	-0.0104	0.0019	4e-08	0.3372	-0.00348138	0.0107334	0.745672	0.360846
rs6785245	C	T	3	82647990	0.0132	0.0017	4.00037e-14	0.3969	-0.00592874	0.010736	0.580791	0.349665
rs6804842	G	A	3	25106437	0.0156	0.0017	3.59998e-21	0.572	0.0142581	0.0102765	0.165307	0.534712
rs6815910	A	T	4	55495793	-0.0128	0.0017	1.39991e-13	0.5435	0.0185359	0.0102821	0.0714299	0.515522
rs6841761	T	G	4	25423538	-0.0131	0.0016	6.4003e-16	0.5252	-0.00936198	0.0105312	0.374018	0.610864
rs685870	C	T	11	64111928	0.012	0.0019	2.39999e-10	0.7035	0.00952742	0.01109	0.390285	0.688117
rs6985109	A	G	8	10761585	-0.0177	0.0017	1.50003e-26	0.5338	-0.012767	0.0104716	0.222769	0.428256
rs7024334	G	T	9	109072075	-0.0138	0.002	3.10027e-12	0.7742	0.00292513	0.0126221	0.816734	0.792893
rs7025938	G	C	9	103088321	0.0166	0.0019	3.69999e-19	0.3187	0.0107989	0.0105285	0.305044	0.38864
rs7037266	A	C	9	6942940	-0.0112	0.0018	3.50002e-10	0.3739	-0.0185685	0.0104582	0.0758158	0.402855
rs705217	G	T	1	34581472	-0.0102	0.0018	9.29994e-09	0.3652	0.086822	0.0857215	0.311137	0.00375968
rs7084454	A	G	10	21821274	0.0193	0.0019	4.00037e-25	0.335	0.0244288	0.0111411	0.0283309	0.306104
rs709400	G	A	14	104149475	-0.015	0.0017	4.60045e-19	0.3818	-0.00612902	0.011116	0.581381	0.30936
rs7102454	C	T	11	65594820	0.0158	0.0018	2.39994e-18	0.3435	0.00955085	0.0114212	0.403019	0.285806
rs7117238	A	G	11	78040259	-0.0131	0.0022	2.5e-09	0.168	0.00377112	0.0128926	0.769903	0.197413
rs7124681	A	C	11	47529947	0.0263	0.0016	3.19963e-58	0.4133	-0.0157296	0.0105075	0.134397	0.397211
rs7138803	A	G	12	50247468	0.03	0.0017	2.29985e-71	0.3772	-0.00353848	0.010591	0.738302	0.383169
rs7144011	T	G	14	79940383	0.0282	0.002	5.19996e-47	0.2136	0.0246905	0.0120216	0.0399908	0.240927
rs7148846	G	T	14	40133821	0.0124	0.0022	2.19999e-08	0.1896	-0.0128111	0.0120247	0.286695	0.240164
rs7172627	G	A	15	31877690	0.0117	0.0017	1.10002e-11	0.4719	0.0197193	0.010298	0.0555098	0.449481
rs7181498	C	T	15	95271404	-0.0163	0.0018	1e-19	0.6309	0.00109428	0.0103455	0.915762	0.555261
rs7196720	C	T	16	24534662	-0.0129	0.0017	7.29962e-14	0.5068	0.000284774	0.010262	0.977861	0.520861
rs7206608	G	C	16	82872628	0.0132	0.0019	1.29987e-12	0.3146	0.0133239	0.0107286	0.214269	0.354024
rs7222349	A	G	17	42304644	0.0115	0.0018	3.29997e-10	0.3441	0.006986	0.0112171	0.533417	0.298435
rs7239575	C	T	18	21120035	-0.0202	0.0017	7.39946e-32	0.4832	-0.0328874	0.0102628	0.00135282	0.493907
rs7318817	T	C	13	28617708	-0.0155	0.0018	2.70023e-18	0.6071	-0.0106126	0.0105216	0.313145	0.609853
rs7334078	C	T	13	99120484	-0.0121	0.0019	2.19999e-10	0.2882	-0.0101587	0.0118133	0.389823	0.255083
rs7358465	T	C	11	89990280	0.0103	0.0019	2.99999e-08	0.6781	0.0158186	0.0114029	0.165368	0.711141
rs7488867	T	C	12	103699685	-0.0204	0.002	8.4004e-24	0.2639	-0.0132881	0.0111739	0.234358	0.303391
rs7519259	A	G	1	66434743	0.0125	0.0017	3.80014e-13	0.5356	0.0199915	0.0103575	0.0535883	0.565121
rs7535528	A	G	1	2444414	-0.0152	0.0018	1.39991e-16	0.3741	0.000448284	0.0107477	0.96673	0.353872
rs754635	G	C	3	42305131	0.0198	0.0027	2.19989e-13	0.8873	-0.00487528	0.0171342	0.776	0.897593
rs7550711	T	C	1	110082886	0.0649	0.005	3.19963e-38	0.03058	-0.0204857	0.0221576	0.355202	0.0563613
rs7551507	T	C	1	74995225	-0.0184	0.0016	9.30037e-30	0.5633	0.015249	0.0102755	0.137804	0.492835
rs7557796	C	T	2	86766153	-0.016	0.0018	2.29985e-19	0.6524	-0.00454944	0.0105022	0.664877	0.606762
rs756717	A	G	16	72996162	-0.0148	0.0017	5.40008e-18	0.3973	-0.0109198	0.0104975	0.298233	0.405665
rs7599312	A	G	2	213413231	-0.0186	0.0019	6.90081e-24	0.2652	0.00031395	0.0112153	0.977668	0.304268
rs7615297	G	C	3	156299313	-0.0149	0.0024	5.69994e-10	0.1465	0.00048449	0.0139368	0.972268	0.159704
rs7626079	T	C	3	66427259	0.011	0.0018	1.6e-09	0.3434	-0.0191961	0.0111568	0.0853297	0.304843
rs7637852	G	A	3	44041777	-0.0139	0.0019	1.69981e-13	0.6951	0.000820622	0.0104465	0.937387	0.587433
rs7640424	T	C	3	107820063	-0.0136	0.0018	2.29985e-14	0.2969	0.00801862	0.0107397	0.455286	0.353273
rs765875	T	C	6	143185683	-0.0121	0.0017	2.99985e-12	0.4808	0.00826636	0.0104534	0.429071	0.579778
rs7683836	A	G	4	180167906	-0.0114	0.0017	6.29941e-11	0.5405	-0.0120221	0.010275	0.241986	0.475282
rs7685048	T	C	4	95027784	-0.0101	0.0017	4.09996e-09	0.4654	0.0253375	0.0105201	0.0160184	0.388447
rs768840	A	G	14	73143457	0.0114	0.0018	2e-10	0.4183	-0.0125707	0.0106947	0.239828	0.367313
rs769449	A	G	19	45410002	-0.0254	0.0027	2.29985e-20	0.1161	-0.00516549	0.0141123	0.714345	0.160347
rs7694732	G	A	4	115124089	-0.0099	0.0017	8.70001e-09	0.4378	0.0153067	0.0102997	0.137246	0.455869
rs7703576	C	T	5	144543996	0.0103	0.0019	4.79999e-08	0.2885	0.017499	0.0109385	0.109651	0.326335
rs7704281	A	G	5	50591460	0.0271	0.0041	6.4998e-11	0.04531	0.00561317	0.0267102	0.83355	0.038022
rs7715256	T	G	5	153537893	-0.0166	0.0016	2.19989e-24	0.5781	-0.00356718	0.0104722	0.733378	0.590931
rs7724675	A	G	5	130440010	-0.0119	0.0021	9.49992e-09	0.2238	-0.0180367	0.0116822	0.122601	0.264713
rs7730004	T	C	5	43191033	0.0148	0.0018	9.09913e-16	0.6693	0.00104212	0.0103357	0.919688	0.555827
rs7730898	A	G	5	170459675	0.0168	0.0018	4.49987e-20	0.729	0.0216878	0.0109662	0.0479634	0.676537
rs774246	G	A	7	26990816	0.0153	0.0025	5.39995e-10	0.1444	-0.0189569	0.0159581	0.234866	0.120955
rs7761673	A	T	6	70357368	-0.0126	0.0021	1.89998e-09	0.2058	-0.00431629	0.0144356	0.764938	0.152655
rs7780752	C	T	7	93241640	0.0139	0.0018	1e-14	0.36	-0.0177722	0.0116404	0.12682	0.265869
rs7788008	A	G	7	112972483	-0.0157	0.0017	1.10002e-19	0.4445	-0.00227561	0.0104984	0.828397	0.402994
rs7811342	C	T	7	138794618	-0.0197	0.0029	1.10002e-11	0.1058	-0.00964442	0.0135729	0.477353	0.175466
rs7819514	A	G	8	93204442	-0.0107	0.0018	5.69994e-09	0.3216	0.00580792	0.0105827	0.583134	0.382568
rs7826312	C	T	8	32400115	0.0104	0.0017	4.90004e-10	0.5879	0.00326683	0.0103774	0.752912	0.57774
rs7844647	C	T	8	34503776	-0.0123	0.0018	2.80027e-11	0.2681	0.00952702	0.0119375	0.424827	0.243975
rs7869771	C	A	9	94180627	-0.014	0.0019	4.90004e-13	0.2647	0.0048952	0.012649	0.698754	0.210211
rs7871866	C	G	9	131027982	0.0187	0.0024	2.29985e-14	0.1531	0.0135303	0.0130468	0.299707	0.192781
rs7899106	G	A	10	87410904	0.0331	0.0037	1e-18	0.04777	-0.0124111	0.0248159	0.616986	0.0446679
rs7903146	T	C	10	114758349	-0.0181	0.0018	1.29987e-23	0.2912	-0.0107851	0.0128981	0.403055	0.200458
rs7925214	T	C	11	130794253	0.0147	0.0018	4.40048e-17	0.5133	-0.0078445	0.0103163	0.447015	0.526346
rs7970953	A	G	12	24075508	0.0135	0.0018	9.79941e-14	0.29	-0.00619434	0.0111545	0.578675	0.304233
rs7983065	T	C	13	33380786	-0.0148	0.0017	8.9002e-18	0.4503	0.0102525	0.0103679	0.322728	0.448553
rs7998796	G	A	13	81020036	0.0105	0.0018	1.09999e-08	0.3373	0.00097007	0.010635	0.927322	0.372204
rs8027205	G	C	15	98280959	-0.0108	0.0018	1.40001e-09	0.3967	-0.0168147	0.0103171	0.103146	0.449319
rs8036040	A	C	15	36402716	0.0109	0.0017	2.69998e-10	0.4932	-0.00817401	0.0102532	0.425326	0.487226
rs8047395	A	G	16	53798523	0.0642	0.0017	1e-200	0.5061	0.0216065	0.010271	0.0354095	0.508713
rs806600	G	A	5	172914939	-0.0095	0.0017	3.29997e-08	0.475	-0.0124372	0.0103165	0.227986	0.473394
rs8071182	A	G	17	55336155	0.0133	0.0022	2.1e-09	0.1735	0.00798304	0.0142402	0.575072	0.15399
rs8090983	G	A	18	52586691	0.0118	0.0018	2e-10	0.3314	-0.000240877	0.0107932	0.982195	0.346089
rs8097672	T	A	18	1839601	0.02	0.0025	8.4004e-16	0.1528	0.0047961	0.013576	0.723881	0.173607
rs8097783	A	G	18	58051294	-0.0389	0.0031	7.19946e-36	0.07554	0.0273832	0.0259727	0.291741	0.0410474
rs8123881	G	A	20	15819495	0.0196	0.0024	4.40048e-16	0.1299	-0.00456191	0.0120581	0.705187	0.234904
rs8181823	C	A	13	65477940	0.0127	0.002	4.09996e-10	0.7614	-0.0141893	0.011548	0.219174	0.729756
rs818524	C	T	1	85201228	0.0106	0.0019	3.40001e-08	0.6939	-0.00600659	0.011633	0.605618	0.731925
rs8192675	C	T	3	170724883	0.0152	0.0018	1.39991e-17	0.2888	0.0157719	0.0116248	0.174863	0.264858
rs825688	T	C	16	73595718	-0.0095	0.0017	4.70002e-08	0.456	0.00929887	0.0103843	0.370532	0.431277
rs845084	A	G	10	125220036	0.014	0.002	1.29987e-12	0.2678	-0.0246721	0.0117399	0.035591	0.260122
rs852056	C	T	20	17102860	-0.0128	0.002	1.79999e-10	0.7584	-0.00849094	0.0121188	0.483527	0.765543
rs865809	G	A	3	183997735	-0.0127	0.002	5.39995e-10	0.7678	0.00921096	0.0113767	0.418149	0.717263
rs872281	T	C	14	40834177	-0.0151	0.0023	4.70002e-11	0.1728	-0.0088498	0.0119901	0.460458	0.239586
rs876605	G	A	5	77801359	-0.0108	0.002	3.40001e-08	0.7352	-0.0200653	0.0117361	0.0873193	0.740449
rs879620	T	C	16	4015729	0.0231	0.0018	5.30029e-38	0.6179	-0.0337069	0.0103853	0.00117184	0.578602
rs889398	T	C	16	69556715	-0.0196	0.0016	1.29987e-32	0.4247	-0.0177938	0.0104251	0.0878537	0.425837
rs895330	G	C	19	4060707	-0.0201	0.0023	5.50047e-19	0.1924	-0.0112078	0.0138898	0.419719	0.163966
rs901630	T	C	6	98539519	-0.0146	0.0017	1.9002e-18	0.3973	0.00283876	0.0108588	0.793765	0.337998
rs902695	A	G	2	113955074	-0.0103	0.0017	2.19999e-09	0.4798	0.00239371	0.0104149	0.818219	0.417877
rs9294260	A	G	6	83433228	0.0147	0.0016	1.80011e-19	0.4731	-0.00592553	0.0102873	0.564612	0.506989
rs9300422	G	A	13	98223320	-0.0103	0.0018	4e-09	0.6903	0.00266497	0.011329	0.814027	0.711676
rs930295	C	A	2	50233352	-0.0211	0.0023	1e-19	0.8417	-0.0283998	0.0153371	0.0640693	0.871079
rs9304665	A	T	19	47602577	0.0229	0.002	2.90001e-29	0.7633	-0.00829206	0.0114063	0.467242	0.719419
rs934224	T	C	2	16613889	0.0107	0.002	4.70002e-08	0.7399	-0.00702521	0.0111782	0.529694	0.699837
rs9362662	G	A	6	90296588	-0.0112	0.0017	1.2e-10	0.5201	-0.00745531	0.010401	0.473503	0.575951
rs9367368	C	T	6	13189275	-0.0121	0.0018	1e-11	0.3033	-0.00482204	0.0105407	0.647335	0.385084
rs9370261	T	C	6	53939516	0.0231	0.0042	3.40001e-08	0.04601	-0.00956105	0.0230799	0.678685	0.0527218
rs9379827	A	C	6	26153335	-0.0132	0.0019	6.89922e-12	0.2409	-0.0142779	0.0121517	0.240006	0.231848
rs9408882	A	G	9	118664402	-0.0093	0.0016	1.29999e-08	0.4594	-0.00680626	0.0102963	0.508588	0.47688
rs946824	C	T	1	243684019	-0.0206	0.0026	1.10002e-15	0.859	0.0155711	0.0145278	0.283805	0.853168
rs947612	A	G	6	73738661	-0.0116	0.002	5.60003e-09	0.7516	-0.00830918	0.0115198	0.470728	0.728606
rs9478671	G	A	6	155987825	0.012	0.0021	1.7e-08	0.2087	0.0168433	0.0135009	0.212189	0.174692
rs9522285	A	G	13	112230701	0.0127	0.0017	2.49977e-13	0.4143	0.00780246	0.0102663	0.447253	0.47493
rs9538162	C	T	13	59265043	-0.0156	0.0018	4.79954e-19	0.4138	-0.00146444	0.010488	0.888952	0.400369
rs9547153	G	A	13	85903717	0.0098	0.0017	8.70001e-09	0.3839	-0.00794059	0.0105136	0.450088	0.40205
rs9571687	A	C	13	67472713	-0.0129	0.0018	2.80027e-12	0.329	0.00731459	0.0123509	0.553694	0.223508
rs9615905	T	C	22	48875699	0.011	0.0017	2.69998e-10	0.45	0.0190105	0.0103334	0.0658082	0.436074
rs962273	C	T	17	46978353	0.0137	0.0019	2.60016e-13	0.7057	-0.00237867	0.0114699	0.83571	0.722694
rs9650755	G	A	9	96484342	0.0154	0.002	2.80027e-15	0.2664	0.0214884	0.0111429	0.0537997	0.310497
rs9688431	C	T	6	73922654	-0.0231	0.0035	2.39994e-11	0.06034	-0.0810033	0.0307605	0.00845454	0.0305754
rs977747	G	T	1	47684677	-0.0169	0.0017	1.29987e-24	0.5949	0.0230449	0.0106508	0.0304895	0.634397
rs9783858	T	C	18	42534584	0.0091	0.0017	3.29997e-08	0.5191	0.00606644	0.0103171	0.556532	0.524148
rs9806742	A	G	15	73051219	0.0208	0.0026	1.39991e-15	0.8826	0.0335586	0.0226101	0.137747	0.945681
rs9816226	T	A	3	185834499	0.0323	0.0021	1.59993e-52	0.8199	0.00639402	0.0139972	0.647811	0.83845
rs9845966	G	T	3	13433158	-0.0105	0.0017	2.5e-10	0.5479	0.0107208	0.0102701	0.296538	0.488213
rs987237	G	A	6	50803050	0.0409	0.0021	9.30037e-84	0.1803	-0.00728285	0.0125712	0.562367	0.212161
rs9926784	C	T	16	19941968	-0.0258	0.0021	9.8992e-35	0.1822	0.0196222	0.0136072	0.149289	0.170996
rs9927848	A	C	16	23833071	-0.0122	0.002	6.4e-10	0.7326	-0.0147353	0.0129606	0.255569	0.802449
rs9951619	G	T	18	56882326	0.0156	0.002	1.39991e-15	0.7643	-0.0106333	0.010967	0.332256	0.672403
rs998732	G	A	19	19378671	-0.0171	0.0022	1.99986e-14	0.1578	0.0170065	0.0170896	0.319669	0.101025
rs9989141	T	C	14	94006257	0.0162	0.0017	3.59998e-21	0.6387	0.0113958	0.0106076	0.282688	0.625218
rs999889	A	G	10	84279949	-0.0108	0.0019	1.40001e-08	0.2818	-0.0211583	0.0120192	0.0783448	0.241765

## Sheet: Information of SNPs. Part 3
Supplementary Table 3. Information of identified SNPs in exposure (waist circumference) and outcomes(rotator cuff syndrome).
SNP					Exposure (Waist circumference)				Outcome (Rotator cuff syndrome)
RS ID	Chromosome	Position	EA	OA	Beta	Se	P-value	EAF	Beta	Se	P-value	EAF
rs1013402	11	27712381	G	A	0.0250906	0.00191723	3.90032e-39	0.318423	0.0133473	0.0108334	0.217931	0.339418
rs10150482	14	79891882	A	G	0.0219574	0.00216957	4.49987e-24	0.22035	0.0242554	0.0120456	0.0440484	0.238721
rs10184230	2	171602134	T	C	-0.0121164	0.00186862	8.9002e-11	0.647671	-0.0213629	0.0110701	0.053634	0.683511
rs10236214	7	150668070	T	C	0.013799	0.00187561	1.9002e-13	0.641963	0.00593584	0.0111728	0.595226	0.696418
rs10248298	7	121963813	A	C	0.0132553	0.00185427	8.80035e-13	0.366037	0.0126531	0.0105381	0.22987	0.386843
rs1025065	16	82451159	G	T	-0.010284	0.00186623	3.59998e-08	0.639097	-0.00697287	0.0112504	0.535397	0.703064
rs10257197	7	76569775	G	A	-0.0154813	0.00245771	2.99999e-10	0.841665	-0.00857346	0.012921	0.506991	0.802451
rs10269774	7	92253972	A	G	0.0119597	0.00190774	3.59998e-10	0.326456	-0.0248572	0.0111485	0.0257715	0.308302
rs1037702	4	180168024	A	G	-0.0101871	0.00184913	3.59998e-08	0.621776	-0.00992423	0.0105397	0.346393	0.608093
rs10406327	19	33890838	G	C	0.0103615	0.00179628	8e-09	0.478735	0.00668943	0.0102639	0.514566	0.483036
rs10423928	19	46182304	A	T	-0.0265551	0.00225944	6.79986e-32	0.194353	0.0113041	0.0117916	0.337733	0.258527
rs10471636	5	63979856	A	G	-0.010111	0.00182385	2.99999e-08	0.508891	0.0140519	0.0103407	0.174182	0.527471
rs10490869	3	35635145	T	A	0.0163389	0.00220375	1.20005e-13	0.209589	0.021195	0.0124517	0.0887217	0.220442
rs10499014	6	97947755	G	C	-0.0132827	0.00202893	5.90065e-11	0.268616	0.0114109	0.0116925	0.329103	0.26288
rs10505836	12	19288508	C	A	0.0152705	0.00259774	4.09996e-09	0.860023	0.0312786	0.015086	0.0381391	0.865105
rs1051613	4	951179	A	G	-0.00995199	0.00179742	3.09999e-08	0.544526	0.00892269	0.0103318	0.387801	0.516701
rs1056441	20	62370349	C	T	0.0127063	0.00191349	3.10027e-11	0.675421	0.0183374	0.011776	0.119427	0.744666
rs10732335	9	15862077	C	A	-0.0147414	0.00180443	3.10027e-16	0.442949	0.00129102	0.0102688	0.899951	0.506685
rs10757898	9	29622600	A	G	-0.00996701	0.00181479	4e-08	0.520113	0.00672088	0.0102997	0.514059	0.515655
rs1078455	3	108129348	C	T	0.0111735	0.00194801	9.69996e-09	0.309501	0.00869032	0.011238	0.439345	0.298832
rs10787738	10	118777371	T	C	0.0153066	0.00208556	2.09991e-13	0.254549	0.000885625	0.0118248	0.940298	0.256055
rs10795418	10	16744334	G	A	0.0127004	0.00190172	2.39994e-11	0.664754	-0.00298803	0.0111137	0.788038	0.688244
rs10803762	2	161105876	A	G	0.0119451	0.00191493	4.39997e-10	0.677313	0.0146439	0.0112893	0.194579	0.706446
rs10824211	10	76363107	T	C	0.0150646	0.00259306	6.29999e-09	0.139518	-0.0101687	0.018152	0.575345	0.089014
rs10827380	10	34822258	T	C	0.0116104	0.0019302	1.79999e-09	0.314309	0.00772064	0.0104645	0.460638	0.400689
rs10835676	11	30531316	G	C	0.0123512	0.00209843	4e-09	0.240436	0.0201379	0.0115352	0.0808481	0.276067
rs10887578	10	88096047	C	G	0.0106684	0.00179976	3.09999e-09	0.497514	-0.00655874	0.0103144	0.524852	0.486627
rs10938398	4	45186139	A	G	0.0222115	0.00180756	1e-34	0.433578	0.019311	0.0102923	0.0606206	0.472154
rs10947793	6	12142817	G	A	-0.0127212	0.0018605	8.10028e-12	0.371789	0.0166662	0.0105904	0.115555	0.386511
rs10957087	8	60220423	A	T	0.0139437	0.00244363	1.2e-08	0.159639	0.00856352	0.0118766	0.470884	0.248321
rs10992854	9	96437565	C	T	-0.0112545	0.00192897	5.39995e-09	0.681971	-0.0194093	0.0108053	0.0724519	0.654609
rs11012732	10	21830104	G	A	0.0193536	0.00190117	2.39994e-24	0.331675	0.0215455	0.0110549	0.0513003	0.314612
rs11058233	12	122940075	G	A	0.0159705	0.00206852	1.20005e-14	0.750601	0.00357865	0.01316	0.785673	0.813359
rs1108548	1	218634787	G	A	0.0121715	0.00200003	1.2e-09	0.277245	0.0177956	0.0110876	0.108494	0.310837
rs11099020	4	130724902	T	C	-0.0112449	0.00186604	1.7e-09	0.640565	0.00134411	0.0105192	0.898325	0.605788
rs1111817	9	23226898	G	C	-0.0105597	0.00188105	2e-08	0.365048	-0.00360297	0.0107337	0.73712	0.360003
rs111258054	11	134611390	T	C	0.0159528	0.00234105	9.49948e-12	0.183665	0.0104671	0.0114304	0.359811	0.282759
rs11150745	17	78757626	G	A	-0.0160848	0.00192604	6.79986e-17	0.317708	-0.00763876	0.0114667	0.505303	0.282008
rs11160600	14	101186626	G	A	0.0180478	0.00311766	7.10003e-09	0.092347	0.01726	0.0141253	0.221738	0.156001
rs11162968	1	80784642	C	T	0.0122283	0.00192412	2.1e-10	0.31619	-0.0125718	0.0119604	0.293205	0.245711
rs11165493	1	96274928	A	G	0.0107576	0.00189335	1.29999e-08	0.343044	0.00901173	0.0105794	0.394316	0.378594
rs1117619	3	173747092	G	C	-0.0120513	0.00206049	5e-09	0.250101	0.00965119	0.0116365	0.406885	0.264657
rs11196657	10	115976570	C	T	0.0124451	0.00210599	3.40001e-09	0.236715	-0.00375695	0.0125021	0.763792	0.214257
rs11215381	11	115022233	C	T	0.0111759	0.00179363	4.60002e-10	0.525856	0.00808508	0.010305	0.432703	0.524537
rs11218510	11	121922587	A	G	-0.0115323	0.00182872	2.90001e-10	0.40049	-0.0115709	0.0106981	0.279436	0.362042
rs11223204	11	132652554	G	A	0.0122154	0.00180899	1.50003e-11	0.434214	0.0129113	0.0108813	0.235401	0.339861
rs113132247	9	131026108	A	G	0.0153033	0.00249349	8.40001e-10	0.153027	0.013541	0.0130468	0.299329	0.192781
rs113866544	17	46270606	C	T	0.0303242	0.003552	1.39991e-17	0.068322	-0.00664227	0.0166153	0.689328	0.106467
rs114964326	2	146015229	A	G	-0.0301131	0.00537007	2.1e-08	0.028947	-0.0298867	0.0433925	0.490979	0.0147039
rs115056380	1	111338672	A	G	-0.0236683	0.00416636	1.29999e-08	0.048334	-0.00369383	0.0291584	0.899193	0.0327112
rs11603984	11	85238368	T	G	-0.0169839	0.00261937	8.9002e-11	0.135129	-0.0122439	0.0127284	0.33608	0.202893
rs11614326	12	122269182	A	G	-0.0102606	0.0018167	1.6e-08	0.545054	0.00964727	0.0103672	0.352085	0.454767
rs11636611	15	36391965	T	C	0.0107144	0.00179296	2.30001e-09	0.502804	-0.00904685	0.0102494	0.377412	0.491308
rs11639596	16	9370690	C	A	-0.011872	0.00207809	1.09999e-08	0.250798	-0.0139343	0.0111432	0.211124	0.305125
rs11653367	17	44191483	G	A	-0.0151666	0.00191685	2.49977e-15	0.328129	0.00287632	0.0107242	0.788539	0.358944
rs11666480	19	1856554	G	C	0.0132885	0.00180641	1.9002e-13	0.536273	0.00532125	0.0103742	0.607999	0.564027
rs11675464	2	204053742	G	A	0.0112729	0.00179869	3.69999e-10	0.562997	-0.00598041	0.0103288	0.562586	0.450784
rs11704728	22	18130209	T	C	0.0133307	0.00226433	3.89996e-09	0.196347	0.0141158	0.0125221	0.259626	0.213423
rs11757278	6	13180454	C	T	-0.012784	0.00194427	4.90004e-11	0.303836	-0.00122104	0.0105162	0.907565	0.391835
rs11767811	7	71620988	A	G	-0.0150345	0.00231875	8.9002e-11	0.181372	-0.0322147	0.0126399	0.0108141	0.207384
rs11773362	7	147668180	T	C	-0.0104772	0.0018937	3.2e-08	0.336125	-0.00456375	0.0105772	0.666125	0.378132
rs11778934	8	116551405	G	C	-0.0122168	0.00179945	1.10002e-11	0.536065	0.0244198	0.0107366	0.0229398	0.631639
rs11787216	8	142615222	T	C	0.011505	0.0018915	1.2e-09	0.369092	0.0397287	0.0106874	0.000201321	0.353311
rs1182199	7	2862542	A	C	-0.0135196	0.00194469	3.59998e-12	0.3044	0.00108022	0.0106539	0.91924	0.360798
rs11824092	11	13346294	C	T	0.012491	0.00187069	2.39994e-11	0.635754	0.0257033	0.0103229	0.0127767	0.539964
rs1183668	13	112191837	G	C	-0.0120589	0.00186172	9.30037e-11	0.37014	-0.00518515	0.0109095	0.634581	0.334325
rs11842871	13	31042452	T	G	-0.0127878	0.00204439	4e-10	0.259942	0.0111784	0.0109469	0.307188	0.325147
rs1188209	14	56462082	G	A	0.0102398	0.00181136	1.6e-08	0.551608	-0.0098437	0.010309	0.339646	0.484771
rs11898037	2	36558986	C	T	0.0105694	0.00185324	1.2e-08	0.367606	0.0135543	0.0103588	0.19071	0.426965
rs1191600	14	30101641	A	C	-0.0108005	0.00183345	3.79997e-09	0.59357	0.00657123	0.0104111	0.527924	0.580396
rs12001437	9	34074476	C	T	0.0109331	0.00185543	3.79997e-09	0.367701	0.0168097	0.0107504	0.117903	0.351892
rs12042959	1	243533273	G	A	-0.014934	0.00255686	5.19996e-09	0.143895	-0.00999917	0.0140772	0.477512	0.159156
rs12072739	1	98315893	G	A	0.0162106	0.00214325	3.90032e-14	0.224447	0.0177916	0.01104	0.107058	0.315897
rs12103006	16	24726237	G	A	0.0124779	0.00180782	5.10035e-12	0.569108	0.0035529	0.0102771	0.72956	0.487584
rs12107172	3	147134039	G	A	0.0156855	0.00260901	1.79999e-09	0.136472	-0.00504116	0.0131226	0.700861	0.187962
rs12140153	1	62579891	T	G	-0.0265936	0.00313243	2.09991e-17	0.094226	-0.0252993	0.0192082	0.187803	0.0782837
rs1218824	13	28010734	A	G	0.012491	0.00189332	4.19952e-11	0.661499	0.00360199	0.0108844	0.740696	0.667851
rs12245654	10	87562928	C	A	0.023047	0.00347158	3.19963e-11	0.072559	0.0170511	0.0159853	0.286118	0.115042
rs12273545	11	116911012	T	C	0.0222638	0.00387781	9.40005e-09	0.056494	0.0415268	0.0194266	0.0325477	0.0753785
rs12287076	11	47606865	C	G	0.0210638	0.00197238	1.29987e-26	0.707082	0.0248792	0.0122123	0.0416284	0.771222
rs1229984	4	100239319	C	T	0.0301377	0.00542443	2.80001e-08	0.972777	0.0141102	0.0743939	0.849568	0.994789
rs12375196	7	103416541	A	C	0.0132187	0.00182044	3.80014e-13	0.424364	-0.0214179	0.0103058	0.0376886	0.466006
rs12462975	19	30272202	A	G	0.01754	0.00191777	5.90065e-20	0.329671	-0.0207829	0.0110294	0.059521	0.319622
rs12463617	2	629244	C	A	0.0431919	0.00236577	1.80011e-74	0.828064	0.00641478	0.0139637	0.645955	0.836956
rs12478299	2	193811641	C	T	-0.0115796	0.00206169	1.89998e-08	0.252015	-0.0171236	0.0117127	0.143751	0.258154
rs12549000	8	118881908	A	T	0.0164111	0.00292178	1.89998e-08	0.106468	0.01462	0.014868	0.325453	0.137728
rs12877270	13	97047020	A	G	0.0117224	0.00181553	1.09999e-10	0.442217	0.00671521	0.01029	0.514018	0.529859
rs12880641	14	103251452	G	T	-0.0138449	0.00188965	2.39994e-13	0.661581	0.00250822	0.0106086	0.813097	0.627128
rs12926311	16	406427	C	G	-0.0124576	0.00187714	3.19963e-11	0.353624	0.0599326	0.0834866	0.472837	0.00408652
rs1296328	4	137083193	C	A	-0.0131912	0.00180908	3.10027e-13	0.559023	0.00936143	0.0103115	0.36395	0.481951
rs12983532	19	18467322	T	C	-0.0149964	0.00209191	7.59976e-13	0.251127	-0.0235599	0.0122412	0.054275	0.231706
rs13033310	2	133523605	A	G	0.0125512	0.00206781	1.29999e-09	0.25275	-0.0141753	0.0119499	0.235532	0.240001
rs13047416	21	40309436	G	C	-0.0139009	0.00185438	6.59933e-14	0.37702	0.0066428	0.0102815	0.518221	0.488503
rs13163306	5	136571959	A	G	-0.00988959	0.00179351	3.50002e-08	0.466047	0.0128058	0.0102435	0.21125	0.493245
rs13182474	5	80861777	C	G	-0.0117225	0.00192056	1e-09	0.318883	-0.00410913	0.0124315	0.740991	0.21948
rs1320903	3	131758077	A	G	0.017072	0.00191652	5.19996e-19	0.319725	-0.0034049	0.011264	0.762437	0.29502
rs1321521	6	51771578	A	C	0.0141428	0.00187867	5.10035e-14	0.345235	-0.00996735	0.0103506	0.335558	0.431991
rs13264909	8	64702385	T	A	-0.0122831	0.00181048	1.20005e-11	0.428948	0.0159727	0.0102627	0.119616	0.498148
rs1327259	6	51177811	G	A	-0.0115864	0.0018403	3.09999e-10	0.387739	-0.00564014	0.0103636	0.586287	0.459365
rs13288841	9	28418511	A	G	0.0190501	0.00191229	2.19989e-23	0.32166	-0.00861617	0.0105984	0.416237	0.374767
rs13322435	3	156795468	G	A	-0.0169561	0.00182964	1.9002e-20	0.404446	-0.0185571	0.0109072	0.0888751	0.332752
rs13333747	16	2175373	C	T	-0.022678	0.00232636	1.9002e-22	0.182682	-0.013304	0.0134192	0.321483	0.179605
rs1336486	13	40784814	G	T	0.012489	0.00190819	6.00067e-11	0.328585	0.00732141	0.010428	0.482621	0.408695
rs13410783	2	36789166	G	A	0.0141058	0.0018498	2.39994e-14	0.36952	0.0194659	0.0105584	0.0652364	0.383145
rs13420048	2	50751414	A	C	-0.0133504	0.00185957	7.00003e-13	0.365011	-0.0272254	0.0103983	0.00883772	0.425899
rs13427822	2	213414265	G	A	-0.0141495	0.00203048	3.19963e-12	0.271197	-0.000336105	0.011222	0.976106	0.306521
rs1346841	4	65651730	A	G	-0.0106038	0.00182614	6.4e-09	0.40501	-0.00703771	0.0110636	0.524704	0.320443
rs1357079	3	153691949	C	T	0.011183	0.00180784	6.19998e-10	0.570076	0.0023197	0.0104434	0.82422	0.587306
rs1360201	9	73796450	T	C	0.00979421	0.00178924	4.39997e-08	0.48157	0.0294641	0.01031	0.0042655	0.533567
rs1405261	2	6143991	A	T	-0.00985187	0.0018049	4.79999e-08	0.434383	-0.00213672	0.0103155	0.835902	0.460605
rs1411432	9	16728532	C	A	0.0150036	0.00230632	7.70016e-11	0.186234	0.0238507	0.0134948	0.0771614	0.177768
rs1436348	3	104612668	G	A	0.0124929	0.00181185	5.40008e-12	0.582801	0.00830891	0.0106639	0.435885	0.632717
rs1441098	2	104454345	T	A	-0.00990642	0.00179682	3.50002e-08	0.54446	-0.0084937	0.0103171	0.410359	0.542436
rs1441264	13	79580919	A	G	0.0150095	0.00186203	7.59976e-16	0.593703	-0.0259515	0.0109518	0.017807	0.670122
rs145350287	12	120907309	A	T	-0.0322326	0.00458244	1.99986e-12	0.039615	-0.0305604	0.0269746	0.257241	0.0380106
rs1454687	3	94038085	G	C	-0.0161615	0.00178705	1.50003e-19	0.515372	0.0181215	0.0103246	0.0792301	0.555881
rs1458156	12	41887940	T	C	0.0146036	0.00179105	3.50026e-16	0.488413	0.00267417	0.0103146	0.795433	0.470705
rs1502317	11	8682018	T	C	-0.0173687	0.0020032	4.30031e-18	0.276578	-0.00592634	0.0116376	0.610585	0.264225
rs1559900	8	14207321	T	C	0.0127734	0.00197882	1.09999e-10	0.286025	-0.014	0.0118181	0.236166	0.255309
rs156902	1	16840786	T	G	-0.0138228	0.00243775	1.40001e-08	0.267387	0.00404119	0.0196267	0.836867	0.925069
rs1570298	6	70218298	T	A	0.0120451	0.00204452	3.79997e-09	0.743189	-0.00308279	0.0121834	0.800243	0.76635
rs1582931	5	122657199	A	G	-0.0138548	0.00180588	1.69981e-14	0.473264	0.0176223	0.0102711	0.0862125	0.513516
rs1609010	8	77227464	G	A	0.0149337	0.00180594	1.29987e-16	0.565725	-0.015311	0.0102962	0.137002	0.530295
rs1609303	2	181567556	A	T	0.0152662	0.00185779	2.09991e-16	0.631343	0.0164337	0.0106974	0.124479	0.642456
rs1619442	9	81348300	C	T	-0.0162997	0.00257242	2.39999e-10	0.859489	-0.0195762	0.014907	0.189109	0.860609
rs1625623	5	112301096	T	C	0.0107407	0.00187307	9.80009e-09	0.371988	-0.000965293	0.0106895	0.928047	0.362645
rs165656	22	19948863	C	G	0.0103041	0.00180539	1.09999e-08	0.517356	0.0093313	0.0103178	0.36579	0.546532
rs1657930	15	57120989	A	G	-0.0142481	0.00224816	2.30001e-10	0.802922	-0.0224752	0.0143482	0.117252	0.847154
rs1711171	3	136020541	C	T	0.0175635	0.00206542	1.80011e-17	0.749579	0.0114878	0.0143114	0.422143	0.845543
rs17296856	15	84557450	C	A	-0.0156228	0.00199629	5.00035e-15	0.280671	-0.00394523	0.0109852	0.71949	0.319131
rs1731246	2	26938216	T	G	-0.0118366	0.0020818	1.29999e-08	0.757325	0.00190289	0.0120816	0.874849	0.759738
rs17446091	8	27167942	C	T	0.0149141	0.00222979	2.29985e-11	0.20186	0.0157838	0.0146551	0.28147	0.144614
rs1752169	9	126586563	A	C	0.0143082	0.00206705	4.49987e-12	0.250696	-0.00133576	0.0105714	0.899451	0.377435
rs17681738	17	9793240	T	C	0.0105421	0.00190864	3.29997e-08	0.328589	0.00389469	0.0110272	0.723947	0.317814
rs1788808	18	21090023	G	A	-0.0208198	0.00179299	3.59998e-31	0.494766	-0.0334544	0.0102659	0.00111895	0.507515
rs1799923	3	42306294	G	A	0.0171188	0.00281552	1.2e-09	0.88661	-0.00508579	0.0171342	0.766602	0.897624
rs1834144	18	40744790	A	C	-0.0146152	0.00185609	3.40017e-15	0.373194	0.00058948	0.0103473	0.95457	0.447077
rs1861410	2	58933591	T	C	-0.016009	0.00180199	6.4003e-19	0.555467	-0.00520751	0.0104932	0.619701	0.599544
rs1902066	6	81346033	C	T	0.0109526	0.00181038	1.40001e-09	0.562316	0.00192639	0.0102953	0.851571	0.509249
rs1942826	18	63345799	A	G	0.0167972	0.00270011	4.90004e-10	0.12597	0.00672348	0.0122479	0.58304	0.226574
rs2020942	17	28546914	T	C	0.0108469	0.00183573	3.40001e-09	0.394892	-0.0132777	0.0103716	0.200477	0.447456
rs2074881	19	1970021	T	C	-0.0147612	0.00240193	8e-10	0.168487	-0.0219658	0.0152459	0.149652	0.130758
rs2133561	5	139086651	T	A	-0.0122441	0.00185284	3.90032e-11	0.611063	0.0189999	0.0107258	0.0764909	0.636957
rs215669	7	32378979	A	G	-0.0125095	0.00184246	1.10002e-11	0.611654	0.00472991	0.0114874	0.680525	0.7134
rs2161097	5	103945178	T	C	0.0142773	0.00180004	2.19989e-15	0.437804	0.0102449	0.010541	0.331095	0.390087
rs2172131	10	133978962	C	T	-0.0121742	0.00181299	1.9002e-11	0.578709	0.000868284	0.010253	0.932511	0.513551
rs2180454	14	29690513	C	T	0.0179823	0.00213539	3.69999e-17	0.771831	-0.017584	0.0109298	0.107659	0.67144
rs2183947	6	26159356	A	G	-0.0220783	0.00213628	4.90004e-25	0.225006	-0.0144258	0.0121448	0.234906	0.23212
rs2225909	11	30329744	C	T	0.015797	0.00213642	1.39991e-13	0.774104	0.0218926	0.0133742	0.101645	0.818787
rs2253310	6	108888593	G	C	0.018205	0.00184715	6.4998e-23	0.626102	0.0128094	0.0103853	0.217423	0.579143
rs2302209	19	18324329	T	C	0.0198329	0.00197713	1.10002e-23	0.288806	0.0143825	0.0117538	0.221084	0.254702
rs2306593	17	34866546	T	C	-0.0152919	0.00179509	1.59993e-17	0.488298	-0.00433326	0.0102566	0.672671	0.502306
rs2307111	5	75003678	C	T	-0.0239722	0.0018299	3.29989e-39	0.394972	-0.0231087	0.010382	0.0260238	0.425943
rs2376885	16	89826901	A	G	-0.0106223	0.00191252	2.80001e-08	0.324117	-0.000475734	0.0104829	0.963803	0.400647
rs2439823	10	99778226	G	A	0.0155254	0.00180145	6.79986e-18	0.545601	-0.00827898	0.0103211	0.42247	0.490981
rs245767	5	170525393	G	A	0.0145976	0.00201635	4.49987e-13	0.730365	0.0220177	0.0109499	0.0443507	0.675042
rs2470549	3	15737698	C	T	-0.0119541	0.00182105	5.19996e-11	0.598143	0.00626806	0.0105575	0.55271	0.622556
rs2470946	7	104587323	T	G	0.011687	0.00182473	1.5e-10	0.401445	-0.0102545	0.0105649	0.331736	0.382995
rs2482704	9	94182363	T	G	-0.0115642	0.00180618	1.5e-10	0.426761	0.0107535	0.0106208	0.311303	0.378623
rs2568958	1	72765116	A	G	0.0169206	0.00182184	1.59993e-20	0.603683	0.00816717	0.0107415	0.447055	0.645153
rs2618039	1	112324111	T	A	0.0120777	0.00183977	5.19996e-11	0.381482	0.0136711	0.0103232	0.185401	0.458879
rs2678204	1	201800511	G	T	0.0157074	0.00188488	7.89951e-17	0.34017	0.000258225	0.0112473	0.981683	0.296018
rs2696309	10	36227101	C	T	0.0112571	0.00199327	1.6e-08	0.720419	-0.0138427	0.0108976	0.203995	0.667012
rs2725371	8	30854033	G	A	-0.0154452	0.00195255	2.60016e-15	0.696098	-0.00874069	0.011755	0.457135	0.737781
rs2744938	6	34552110	G	A	0.0319686	0.00251588	5.40008e-37	0.147512	-0.00428825	0.0126422	0.73446	0.206869
rs28350	3	42418446	G	A	-0.0139376	0.0023374	2.5e-09	0.820658	-0.00773498	0.0132256	0.558648	0.813476
rs28366156	6	31671498	C	T	-0.0187659	0.00265145	1.50003e-12	0.130582	0.0134778	0.0201741	0.504086	0.0713687
rs28375268	16	4949528	T	G	-0.0130789	0.00187766	3.29989e-12	0.645058	-0.0102221	0.0108121	0.344439	0.65302
rs28489620	22	41804716	A	G	-0.0124131	0.00198899	4.39997e-10	0.29035	-0.0131004	0.0112388	0.243761	0.295488
rs28580375	8	103544717	G	C	0.0126069	0.00216777	5.99998e-09	0.21874	0.00520236	0.0121691	0.669011	0.230767
rs2861692	2	67838719	C	T	-0.0166517	0.00199772	7.70016e-17	0.275371	-0.0207489	0.0113135	0.0666546	0.288197
rs2903738	19	32946043	T	A	-0.0133061	0.00215663	6.80002e-10	0.221402	-0.00730097	0.0120237	0.543708	0.238585
rs3087523	2	105977776	A	G	0.016586	0.00271786	1e-09	0.124704	0.0017995	0.0174535	0.917881	0.0974163
rs308911	2	86855977	G	A	-0.0114749	0.00198055	6.90001e-09	0.714436	-0.0163484	0.0114555	0.153544	0.722441
rs3113509	4	52932825	T	C	-0.0123292	0.00201975	1e-09	0.731966	-0.0055741	0.0114065	0.625069	0.718317
rs319775	17	31495076	C	T	0.0101556	0.0018335	2.99999e-08	0.608753	-0.0021093	0.0104625	0.840225	0.594926
rs3212038	14	104178186	G	A	0.0126546	0.00191072	3.50026e-11	0.328517	-0.0026404	0.010419	0.799943	0.414428
rs34045288	6	40369081	T	C	0.0203746	0.00189485	5.79963e-27	0.334413	-0.010554	0.0105872	0.318833	0.376478
rs34140906	13	58480400	C	T	-0.0179391	0.00238486	5.40008e-14	0.17033	0.037953	0.0128137	0.00305724	0.197187
rs34234296	2	175166636	A	G	-0.0131214	0.00184833	1.29987e-12	0.392393	-0.0104171	0.011179	0.351416	0.306305
rs34483452	5	87986314	A	C	0.0270483	0.0026269	7.29962e-25	0.136355	0.0134348	0.0157255	0.392921	0.121513
rs34517439	1	78450517	A	C	0.0305491	0.00276165	1.9002e-28	0.121789	0.0467871	0.0153046	0.00223522	0.127761
rs347551	5	119389031	G	C	0.0126307	0.00181978	3.90032e-12	0.472292	0.00979118	0.0103745	0.345284	0.462913
rs34882821	9	14783314	T	G	0.0106237	0.00189644	2.1e-08	0.338577	0.0269481	0.011268	0.0167768	0.292461
rs34994596	15	80991447	C	T	-0.014559	0.00195866	1.10002e-13	0.297289	0.0122782	0.011639	0.291463	0.268063
rs35023999	11	113266411	C	A	-0.0113409	0.00178977	2.39999e-10	0.508297	-0.0034675	0.0102968	0.7363	0.484013
rs35216639	1	174572982	A	C	0.0168196	0.00284261	3.29997e-09	0.110699	0.0438274	0.0187911	0.0196829	0.0830039
rs35243581	11	43707364	T	C	0.0173643	0.00192251	1.69981e-19	0.317318	0.00968085	0.0110415	0.380612	0.311929
rs35681682	2	69678079	C	T	-0.0101534	0.00177268	1e-08	0.407729	-0.0118086	0.0103286	0.252916	0.435416
rs35882248	2	230627955	T	C	0.0157088	0.00191956	2.80027e-16	0.317213	-0.00104649	0.0110576	0.924601	0.315988
rs36007635	6	163009335	A	G	-0.0165685	0.00259543	1.7e-10	0.137694	-0.0193736	0.0178448	0.277624	0.091226
rs36061954	8	38329650	T	C	0.0114574	0.00182669	3.59998e-10	0.39881	0.0260599	0.0105378	0.0133983	0.387403
rs36140	5	66164160	C	A	0.0111762	0.001867	2.1e-09	0.635311	0.00322758	0.0107693	0.764404	0.655887
rs36165342	12	122530256	C	T	0.0107118	0.00178943	2.1e-09	0.478618	-0.00410997	0.0104666	0.694559	0.408335
rs3764002	12	108618630	T	C	-0.0160772	0.00203505	2.80027e-15	0.261552	-0.0423994	0.0108597	9.45018e-05	0.342993
rs3768321	1	40035928	T	G	0.0176726	0.00224849	3.80014e-15	0.196525	-0.00645588	0.0138831	0.641919	0.164436
rs3784692	15	67988133	T	C	0.0185824	0.00182662	2.60016e-24	0.601752	-0.000136704	0.0107137	0.989819	0.645541
rs3806114	6	20482335	A	G	-0.0108144	0.00192005	1.79999e-08	0.668366	-0.00619305	0.0120149	0.606242	0.753614
rs3807566	7	50564204	T	G	-0.012149	0.00180583	1.69981e-11	0.438304	0.00340006	0.0105813	0.747963	0.378813
rs3814883	16	29994922	T	C	0.0239816	0.00179535	1.10002e-40	0.482382	0.0157148	0.0104076	0.131061	0.410935
rs3816760	12	133405069	A	G	0.0133538	0.00193927	5.70033e-12	0.307437	-0.00588801	0.0117069	0.614998	0.263801
rs3826408	17	7101292	T	C	0.0112249	0.00179579	4.09996e-10	0.456788	0.00416774	0.0102808	0.68519	0.509017
rs3845344	1	75001480	T	C	0.0107371	0.00182845	4.30002e-09	0.391147	-0.0204931	0.0103697	0.048126	0.430334
rs3866805	1	6657424	A	C	0.010421	0.00187021	2.5e-08	0.355681	0.00160456	0.0108566	0.882504	0.340429
rs3935190	17	79084367	A	G	-0.0126195	0.00180625	2.80027e-12	0.536793	-0.00912676	0.0102995	0.375542	0.504632
rs3936510	5	55860866	T	G	0.0137147	0.0022268	7.29995e-10	0.201255	-0.0167406	0.0148733	0.260358	0.137677
rs3949781	9	92178472	A	T	0.0115117	0.00180564	1.79999e-10	0.538137	0.01502	0.0102947	0.144563	0.518749
rs40067	5	107439012	A	G	-0.0156125	0.00238663	6.09958e-11	0.170153	0.0174348	0.0126016	0.166499	0.210936
rs4017425	3	44028764	T	C	-0.0101269	0.00179274	1.6e-08	0.47017	-0.013767	0.0105664	0.192609	0.387944
rs4072917	8	143300279	A	G	0.0117189	0.0017994	7.39946e-11	0.474253	-0.00759566	0.0103616	0.463521	0.440281
rs4075353	10	102415609	A	G	-0.0105885	0.00189213	2.19999e-08	0.344101	-0.00695509	0.0107256	0.516689	0.354653
rs41279738	1	110082551	G	T	0.0522591	0.00563338	1.69981e-20	0.025998	-0.0205399	0.0221592	0.353966	0.0563632
rs4148155	4	89054667	G	A	-0.0189755	0.00281242	1.50003e-11	0.113256	-0.0464744	0.0196222	0.0178624	0.0749424
rs4290163	10	104610926	T	G	0.0113777	0.00183305	5.39995e-10	0.392697	-0.0171635	0.010528	0.103044	0.389979
rs429343	2	147903382	G	A	-0.0124509	0.00180931	5.90065e-12	0.576576	-0.00545467	0.0102926	0.596138	0.531185
rs429358	19	45411941	C	T	-0.0271422	0.00248126	7.50067e-28	0.154146	0.00146259	0.0134384	0.913332	0.182161
rs4344019	7	114588540	G	A	0.0200862	0.00324046	5.69994e-10	0.91694	0.00923204	0.0182455	0.612862	0.913186
rs4419475	4	96150044	T	A	0.0112635	0.00181962	5.99998e-10	0.407376	0.00862571	0.0102666	0.400812	0.476632
rs4456769	20	25190777	T	C	0.0134001	0.0019003	1.80011e-12	0.333423	0.0205925	0.0108231	0.0570861	0.342628
rs4469245	5	153210953	T	A	-0.0115211	0.00189126	1.09999e-09	0.662728	-0.0142002	0.0112321	0.20614	0.702363
rs4482463	2	205375909	A	C	-0.0258908	0.00335821	1.29987e-14	0.923005	0.0309414	0.021802	0.15584	0.94095
rs4525978	4	102133144	T	C	-0.0113759	0.00203018	2.1e-08	0.734555	-0.00812466	0.012302	0.508974	0.774954
rs4527444	4	30842780	G	A	0.0105243	0.00179433	4.49997e-09	0.541317	-0.00138606	0.0102423	0.892353	0.513447
rs4552632	5	164574688	A	G	-0.0101695	0.00184128	3.29997e-08	0.616568	0.0173573	0.0108504	0.109667	0.66048
rs4689465	4	6490789	C	T	-0.0108689	0.00178976	1.29999e-09	0.525445	0.0149643	0.0102716	0.145153	0.499819
rs4706004	5	130391918	G	A	-0.0134593	0.00216831	5.39995e-10	0.217047	-0.0180296	0.0117113	0.123681	0.263011
rs4718964	7	70038969	T	G	0.0122483	0.00182202	1.80011e-11	0.413175	0.0213233	0.0104737	0.0417609	0.410867
rs4722398	7	3125220	T	C	0.0168104	0.00260196	1e-10	0.136117	0.0159113	0.0204159	0.435768	0.0700608
rs4742782	9	103089143	G	C	0.0124912	0.00192172	8.00018e-11	0.315942	0.0103651	0.0105292	0.32491	0.388368
rs484455	13	109835686	A	G	-0.0115336	0.00179638	1.40001e-10	0.481363	-0.0181098	0.0105703	0.0866623	0.614495
rs4844809	1	209519772	C	G	0.0158367	0.00263686	1.89998e-09	0.131994	-0.00826104	0.0160598	0.606978	0.117033
rs4851283	2	100894802	G	C	-0.0173961	0.00193525	2.49977e-19	0.684805	-0.0081613	0.0124715	0.512858	0.780772
rs4856720	3	161447373	C	G	0.0114342	0.0017918	1.79999e-10	0.53938	-0.00759733	0.0102756	0.45969	0.522069
rs4876611	8	116671848	G	A	0.0150085	0.0019947	5.30029e-14	0.720239	-0.00363952	0.0111036	0.743081	0.691418
rs4900715	14	47306418	A	G	-0.0114279	0.00179331	1.89998e-10	0.507101	-0.0158387	0.0104505	0.129621	0.586092
rs4908672	1	7725414	T	C	0.0113966	0.00183009	4.70002e-10	0.393063	0.00139418	0.0103529	0.892876	0.439186
rs520478	6	124897878	T	G	-0.0125051	0.00197262	2.30001e-10	0.701359	-0.00729159	0.0121901	0.549736	0.766577
rs539515	1	177889025	C	A	0.0378223	0.00221181	1.50003e-65	0.204929	-0.00972729	0.0134109	0.468253	0.1791
rs55726687	12	991306	A	G	0.0199369	0.00219529	1.10002e-19	0.209735	0.0186117	0.0125833	0.13912	0.21437
rs55794894	7	133516821	A	G	-0.014525	0.00261481	2.80001e-08	0.135429	0.00916707	0.0148527	0.537104	0.137804
rs557951	3	62713263	G	T	0.0120789	0.00193163	4e-10	0.312953	0.0302509	0.0116068	0.00915251	0.26483
rs559231	18	39644247	T	G	0.0107518	0.00184107	5.19996e-09	0.393054	-0.0132723	0.0104045	0.202084	0.422625
rs56094641	16	53806453	G	A	0.057552	0.00182234	1e-200	0.404591	0.0185466	0.0103968	0.0744441	0.418003
rs56803094	15	99222509	G	A	-0.0127745	0.00214599	2.59998e-09	0.226708	-0.00598285	0.0114728	0.602031	0.280722
rs57636386	18	58048295	C	T	-0.0309067	0.00324088	1.50003e-21	0.083822	0.0357791	0.0235649	0.128934	0.0500793
rs587271	1	54743111	T	C	0.0118054	0.0020079	4.09996e-09	0.686869	0.00360344	0.0111127	0.745738	0.678634
rs58862095	7	75081418	T	C	-0.0165812	0.00181678	7.10068e-20	0.419271	-0.00609124	0.010282	0.553572	0.515279
rs588660	1	96886604	A	G	0.0155276	0.00181174	1e-17	0.584119	0.0090951	0.0104808	0.385512	0.602362
rs59068084	4	113256737	T	G	0.0101403	0.00181938	2.5e-08	0.410212	0.0151923	0.010598	0.151712	0.391601
rs59104534	8	25666169	T	C	0.0107189	0.00196197	4.70002e-08	0.298501	0.00520157	0.0109521	0.634831	0.324867
rs6001877	22	40712637	A	G	-0.010579	0.00189657	2.39999e-08	0.339906	0.00320436	0.0106121	0.762688	0.372989
rs6030803	20	41986507	C	T	-0.0176808	0.00270327	6.09958e-11	0.126588	0.00827419	0.0171181	0.628841	0.0996638
rs6069037	20	53503198	A	C	-0.011125	0.00202001	3.59998e-08	0.731389	0.00415216	0.0119962	0.729249	0.75663
rs61223906	7	39447726	A	G	-0.0108726	0.00188655	8.30004e-09	0.339313	-0.00156667	0.0106425	0.882967	0.368005
rs61813324	1	156049877	T	C	0.0219762	0.00264443	9.49948e-17	0.135713	-0.00468664	0.0141141	0.739849	0.158333
rs61903695	11	89922417	G	A	0.0134514	0.00205497	5.90065e-11	0.254942	0.0144307	0.011954	0.227361	0.24587
rs61969511	13	86484042	A	G	0.011857	0.0020127	3.79997e-09	0.278938	0.0116401	0.0106266	0.273351	0.367217
rs61992671	14	101531854	G	A	-0.0130005	0.00187164	3.80014e-12	0.491969	-0.00401853	0.0103915	0.698969	0.510478
rs62072003	17	52936314	T	C	0.0144325	0.00256295	1.79999e-08	0.143328	-0.0154525	0.0157389	0.326198	0.120811
rs62243489	3	62482927	G	T	-0.0155648	0.00204876	2.99985e-14	0.259239	0.0290712	0.0112903	0.0100277	0.292827
rs62246311	3	9498143	A	G	0.0204929	0.00294652	3.50026e-12	0.102338	0.0344952	0.0211103	0.10225	0.0640856
rs62261725	3	85898626	G	A	-0.0148698	0.00190872	6.70039e-15	0.326101	-0.0244558	0.0106652	0.0218449	0.362911
rs6493498	15	51754451	C	T	-0.013082	0.001805	4.19952e-13	0.54539	0.00815188	0.0104564	0.435623	0.595339
rs649458	1	23712528	A	T	-0.018179	0.00256951	1.50003e-12	0.860102	0.0189099	0.0160233	0.23794	0.883482
rs6536575	4	162091639	C	T	0.0108432	0.00178995	1.40001e-09	0.51907	-0.000340587	0.0104052	0.973888	0.582101
rs6551304	3	88306596	G	A	0.016827	0.00239416	2.09991e-12	0.831916	-0.0070505	0.0147967	0.633724	0.860329
rs6567160	18	57829135	C	T	0.0451644	0.00211824	7.19449e-101	0.232725	-0.00310858	0.0132744	0.814847	0.184952
rs6575340	14	94023972	A	G	0.0161584	0.00186502	4.60045e-18	0.636022	0.0116745	0.010616	0.271459	0.625769
rs6669341	1	47678458	G	A	-0.0125214	0.0018097	4.49987e-12	0.58271	0.0255907	0.0105608	0.0153854	0.616848
rs6682438	1	33784146	C	T	0.0124771	0.00190203	5.40008e-11	0.673097	-0.0113778	0.0108719	0.295316	0.663681
rs6693294	1	49879122	G	A	-0.0170126	0.00192843	1.10002e-18	0.688535	0.0284278	0.0106242	0.00745607	0.627294
rs6739755	2	59330227	G	A	-0.0159241	0.00182885	3.10027e-18	0.603358	0.00142193	0.0104606	0.891875	0.597831
rs67609008	10	126640936	C	T	0.011102	0.00199233	2.5e-08	0.283612	0.006336	0.0133437	0.634907	0.1833
rs67632512	5	92251840	A	C	0.0165927	0.00281561	3.79997e-09	0.117046	0.00532553	0.0142655	0.708913	0.152615
rs6791983	3	25111890	A	C	0.0123148	0.00205988	2.30001e-09	0.750006	0.0198629	0.012162	0.102428	0.768488
rs6799080	3	81905591	A	G	0.0102307	0.00186721	4.30002e-08	0.353391	-0.0105171	0.010346	0.309375	0.44443
rs6846041	4	18477030	G	C	0.0123073	0.00191467	1.29999e-10	0.320508	0.00528088	0.0117748	0.6538	0.257492
rs6849518	4	20120274	T	C	0.0218636	0.00270973	7.10068e-16	0.12428	0.0191647	0.013748	0.163318	0.167533
rs6938973	6	98421721	C	T	0.0120106	0.001827	4.90004e-11	0.601488	-0.00190264	0.010994	0.862602	0.678608
rs7034554	9	37081301	G	A	-0.0112644	0.00184813	1.09999e-09	0.373813	0.00407464	0.0113285	0.719086	0.289227
rs703984	10	80941417	C	G	-0.011472	0.00181967	2.90001e-10	0.414809	0.00491424	0.0105404	0.641052	0.383039
rs704061	12	89771903	C	T	0.0146223	0.00179659	4.00037e-16	0.455057	0.0138386	0.0105729	0.190579	0.375579
rs7070670	10	61842645	T	C	-0.0120318	0.00191737	3.50002e-10	0.327941	-0.00664382	0.0114221	0.560792	0.282241
rs7132908	12	50263148	A	G	0.0215129	0.00183998	1.39991e-31	0.384454	-0.000966813	0.010587	0.927238	0.383402
rs71495038	10	33971383	A	G	0.0223778	0.00335663	2.60016e-11	0.076924	0.0171438	0.0174451	0.325738	0.094828
rs7169847	15	95272920	T	G	-0.0102703	0.00186771	3.79997e-08	0.635678	-0.0020694	0.0103113	0.840939	0.515914
rs7171864	15	73227249	A	G	0.0128894	0.00189898	1.10002e-11	0.660202	0.00142052	0.011259	0.899599	0.702929
rs7206608	16	82872628	G	C	0.0120004	0.00191641	3.79997e-10	0.321623	0.0133239	0.0107286	0.214269	0.354024
rs7218014	17	65832016	C	T	0.0224089	0.00225393	2.70023e-23	0.197315	0.0126789	0.012023	0.291631	0.239302
rs7259070	19	47562509	C	T	0.0153811	0.00184133	6.59933e-17	0.596078	-0.00201007	0.0103563	0.846104	0.563301
rs72617140	2	229019109	C	A	0.0152073	0.00217889	2.99985e-12	0.213903	0.0147007	0.0130071	0.258391	0.196385
rs72618637	2	48953979	A	T	-0.0129811	0.00231667	2.1e-08	0.189431	0.0146549	0.0123534	0.2355	0.222363
rs72634826	1	1601052	A	G	-0.0148957	0.00206456	5.40008e-13	0.259865	0.00123904	0.0124876	0.920962	0.224142
rs72892910	6	50816887	T	G	0.0301404	0.00237148	5.19996e-37	0.172259	-0.00525714	0.0127704	0.680584	0.203355
rs72959041	6	127454893	A	G	0.0302176	0.00419212	5.70033e-13	0.049136	0.0510437	0.0210303	0.0152181	0.0648207
rs72976986	19	4050424	A	G	-0.0157587	0.00230334	7.8001e-12	0.190131	-0.0152706	0.0141034	0.278915	0.158068
rs73052033	3	185828465	C	T	-0.0210096	0.00230513	7.89951e-20	0.184916	-0.00831471	0.0139586	0.551395	0.161929
rs73068448	7	26385763	T	C	-0.0153436	0.00241309	2e-10	0.170691	-0.00561746	0.0154177	0.715596	0.129748
rs73142879	20	51195932	T	C	-0.0241942	0.00228107	2.80027e-26	0.192309	0.0124034	0.0140998	0.379029	0.159204
rs7324067	13	65484906	C	T	0.0121297	0.00210064	7.69999e-09	0.761254	-0.0142185	0.0115483	0.21824	0.729763
rs735033	12	97550852	G	A	-0.0102658	0.00184312	2.5e-08	0.605139	0.00605118	0.0103086	0.557204	0.545856
rs7372674	3	196149165	A	C	0.0118947	0.00186339	1.7e-10	0.357239	0.0121597	0.0111665	0.27618	0.306186
rs7377083	4	102708997	A	C	0.0143396	0.00181913	3.19963e-15	0.431061	0.0118188	0.0103237	0.252281	0.46721
rs73985439	2	212299249	C	A	0.0124046	0.00193905	1.6e-10	0.307294	-0.0081789	0.0111975	0.465133	0.304878
rs74395133	3	61163455	C	T	-0.0162995	0.00263949	6.59994e-10	0.133535	-0.0275889	0.0154214	0.0736139	0.126275
rs7442885	5	87682877	G	C	-0.0204724	0.00218339	6.79986e-21	0.214033	-0.00521752	0.0132097	0.692861	0.18774
rs7498044	15	92573639	A	G	-0.0151498	0.00219298	4.90004e-12	0.217312	0.00331719	0.0118443	0.779426	0.254089
rs75035127	1	174973726	G	A	-0.0333436	0.0052036	1.5e-10	0.030399	0.0755919	0.0452831	0.0950539	0.0128874
rs7519259	1	66434743	A	G	0.0126703	0.00179634	1.69981e-12	0.528392	0.0199915	0.0103575	0.0535883	0.565121
rs7537581	1	2725475	A	C	0.0107362	0.00180248	2.59998e-09	0.531758	-0.000568045	0.01036	0.956273	0.551625
rs7539903	1	209208033	A	T	-0.0107184	0.00183572	5.30005e-09	0.615583	0.00578847	0.0104443	0.579427	0.594612
rs756717	16	72996162	A	G	-0.0107152	0.00184896	6.80002e-09	0.399071	-0.0109198	0.0104975	0.298233	0.405665
rs76040172	21	46488959	A	G	-0.0294934	0.00399143	1.50003e-13	0.053933	-0.0141254	0.018679	0.449517	0.0816463
rs76286777	2	25195577	C	T	0.0234759	0.0021623	1.80011e-27	0.217783	0.0124366	0.0150117	0.407409	0.136449
rs7630382	3	85111108	T	C	0.013362	0.00179336	9.30037e-14	0.531552	0.00864197	0.0103383	0.4032	0.439623
rs765876	6	143185891	G	A	-0.00980862	0.00178785	4.09996e-08	0.489495	0.00831344	0.0104536	0.426455	0.579756
rs76895963	12	4384844	G	T	0.0484187	0.00693063	2.80027e-12	0.020689	-0.0681441	0.0309067	0.0274657	0.0305544
rs7707394	5	74472939	A	G	-0.0167827	0.00186285	2.09991e-19	0.357264	-0.0336042	0.0106357	0.00158005	0.372562
rs7708584	5	153543466	G	A	-0.0121976	0.00180534	1.39991e-11	0.572375	-0.00371737	0.0104706	0.722568	0.590819
rs77165542	2	430975	T	C	-0.0700663	0.00488088	9.8992e-47	0.035495	-0.0546119	0.0400126	0.172294	0.0172101
rs7752202	6	33389603	T	C	0.0177008	0.00253183	2.70023e-12	0.145139	0.0104051	0.0168525	0.536958	0.105181
rs7755574	6	153364643	T	G	0.010917	0.00198683	3.89996e-08	0.282559	0.0201866	0.0108847	0.0636546	0.3321
rs784257	18	53397199	C	T	0.0161785	0.00230615	2.29985e-12	0.812569	0.00151369	0.0136806	0.911898	0.829361
rs7845090	8	73449940	A	G	-0.0195133	0.00197942	6.29941e-23	0.709022	-0.00510822	0.0116683	0.661541	0.738625
rs7925100	11	118941596	A	G	0.0140407	0.00182953	1.69981e-14	0.396115	0.00641856	0.0113101	0.570369	0.294943
rs7933085	11	130796248	G	A	0.0108889	0.00179888	1.40001e-09	0.507544	-0.00868834	0.0103067	0.399238	0.523332
rs7952436	11	67024534	T	C	-0.0289945	0.00326001	5.90065e-19	0.081988	-0.0143267	0.0232384	0.537558	0.052293
rs7966251	12	103731395	A	G	-0.0115986	0.00205522	1.7e-08	0.255065	-0.0179185	0.0114368	0.117175	0.279405
rs8013377	14	25934244	C	A	-0.0166104	0.002018	1.9002e-16	0.269606	-0.00800275	0.0111204	0.471741	0.304573
rs8024137	15	35837297	T	A	0.0136852	0.00250296	4.60002e-08	0.848193	0.00730106	0.0206452	0.723604	0.933195
rs80243702	15	53163603	A	G	0.0151663	0.00245648	6.69993e-10	0.160621	0.0159641	0.0175573	0.363214	0.0960513
rs8078135	17	21268583	T	C	-0.0101458	0.00179655	1.6e-08	0.489933	-0.00257818	0.0102782	0.801938	0.509355
rs8097672	18	1839601	T	A	0.0167802	0.00255407	5.00035e-11	0.145231	0.0047961	0.013576	0.723881	0.173607
rs815163	1	190294726	C	T	-0.0131383	0.00179812	2.70023e-13	0.563195	-0.00759144	0.0102741	0.459974	0.471335
rs8192675	3	170724883	C	T	0.0159923	0.00196858	4.49987e-16	0.288645	0.0157719	0.0116248	0.174863	0.264858
rs852042	20	17091233	G	A	-0.0115951	0.00209164	2.99999e-08	0.758579	-0.0074944	0.0121234	0.536461	0.765961
rs852983	5	142712064	A	G	-0.00983151	0.00179325	4.20001e-08	0.459562	0.0223123	0.0102512	0.0295135	0.49283
rs862227	16	73602926	G	A	-0.0109798	0.00179141	8.79995e-10	0.457951	0.00420835	0.0103539	0.684411	0.438553
rs862320	16	69651866	T	C	-0.0180264	0.0018218	4.40048e-23	0.409625	-0.0178784	0.0103553	0.0842597	0.430376
rs876605	5	77801359	G	A	-0.0111634	0.00203598	4.20001e-08	0.739809	-0.0200653	0.0117361	0.0873193	0.740449
rs879620	16	4015729	T	C	0.0194431	0.00184223	4.90004e-26	0.613194	-0.0337069	0.0103853	0.00117184	0.578602
rs883403	7	99047978	C	T	-0.0176676	0.00247511	9.49948e-13	0.154427	0.000425754	0.0122979	0.972383	0.222975
rs894736	12	54418166	G	A	0.0157371	0.00186806	3.59998e-17	0.362765	-0.00256567	0.0102853	0.803013	0.488996
rs923994	4	67802992	G	A	-0.0130094	0.0021745	2.19999e-09	0.783206	-0.0170523	0.0123629	0.167799	0.778195
rs9289630	3	141178670	C	G	0.0144758	0.00183898	3.50026e-15	0.389039	-0.02288	0.0110551	0.0384875	0.312581
rs9294260	6	83433228	A	G	0.0131781	0.00179925	2.39994e-13	0.476584	-0.00592553	0.0102873	0.564612	0.506989
rs9316661	13	54354615	C	T	-0.0156101	0.00224739	3.80014e-12	0.801292	-0.0107904	0.0129789	0.405762	0.806879
rs9370243	6	53789830	T	G	0.0195525	0.00325673	1.89998e-09	0.082226	0.0054128	0.0169577	0.74958	0.101753
rs9378676	6	2064264	C	A	0.0130316	0.00211353	7.00003e-10	0.234005	0.00112133	0.0111739	0.920065	0.301686
rs945211	1	32191798	C	G	0.0100787	0.0018363	4.09996e-08	0.615598	0.0180258	0.0107168	0.0925657	0.636575
rs9478496	6	154333183	C	T	0.0145491	0.00242098	1.89998e-09	0.164212	0.0123929	0.0128257	0.333918	0.199031
rs9568867	13	54107352	A	G	0.022614	0.00268971	4.19952e-17	0.129253	-0.0070084	0.0148589	0.637167	0.139996
rs9584870	13	99245866	C	T	-0.0108139	0.00189234	1.09999e-08	0.366117	-0.0160661	0.0109684	0.142986	0.337654
rs9654453	5	299621	C	T	0.0170405	0.00266903	1.7e-10	0.129259	0.00278559	0.0178373	0.875901	0.0907724
rs9673839	16	76895693	G	A	0.0109063	0.00179863	1.29999e-09	0.490971	-0.00657653	0.0102954	0.522963	0.454282
rs9814758	3	123062657	G	T	-0.0111552	0.00187521	2.69998e-09	0.355886	0.000798567	0.0110128	0.942194	0.323525
rs9835772	3	85766025	T	A	0.0121296	0.00208107	5.60003e-09	0.243635	-0.00386388	0.0122681	0.752797	0.229003
rs9843653	3	49920571	C	T	0.0195793	0.00178819	6.70039e-28	0.511657	0.0383457	0.0104788	0.000252854	0.393339
rs9888533	13	107854612	T	C	0.0108325	0.00182556	2.99999e-09	0.538081	0.0034196	0.0104391	0.743233	0.56693
rs9902846	17	4040774	T	C	0.0133756	0.00192994	4.19952e-12	0.316036	-0.0105909	0.0111986	0.344283	0.302774
rs9916444	17	42313512	G	C	0.0114738	0.0018902	1.29999e-09	0.34174	0.00915498	0.0113016	0.417905	0.291622
rs9926784	16	19941968	C	T	-0.0132587	0.00230452	8.70001e-09	0.184548	0.0196222	0.0136072	0.149289	0.170996

## Sheet: Information of SNPs. Part 4
Supplementary Table 4. Information of identified SNPs in exposure (HDL cholesterol) and outcomes(rotator cuff syndrome).
SNP					Exposure (HDL cholesterol)				Outcome (Rotator cuff syndrome)
RS ID	Chromosome	Position	EA	OA	Beta	Se	P-value	EAF	Beta	Se	P-value	EAF
rs10031010	4	120035180	A	G	0.0138083	0.00246597	2.1e-08	0.184617	-0.00999875	0.0119514	0.402808	0.243792
rs10053349	5	78475423	C	T	0.0120071	0.00195336	7.90005e-10	0.390258	0.0204205	0.0104114	0.0498368	0.434627
rs10108282	8	9720946	A	T	0.0168525	0.00234262	6.29941e-13	0.205724	0.00874947	0.0122341	0.474504	0.227163
rs10119644	9	117129592	A	T	0.013468	0.00191042	1.80011e-12	0.493902	-0.00268276	0.010287	0.794253	0.473552
rs10162642	15	58577163	A	G	-0.0479223	0.0023419	4.60045e-93	0.211684	-0.0028126	0.0146625	0.847881	0.145329
rs10233430	7	1051664	C	T	-0.0204944	0.00192772	2.09991e-26	0.427019	-0.00512631	0.0103284	0.619661	0.444583
rs1045241	5	118729286	T	C	0.0164171	0.00215576	2.60016e-14	0.271252	-0.00352651	0.0110768	0.750205	0.311938
rs1047891	2	211540507	A	C	-0.0189073	0.00204367	2.19989e-20	0.315582	-0.00238462	0.0110099	0.828529	0.320511
rs10504477	8	71338185	C	T	-0.0150661	0.00193097	6.09958e-15	0.412192	-0.00125637	0.0103722	0.90359	0.430407
rs10513801	3	185822353	G	T	-0.0303325	0.00277034	6.70039e-28	0.137151	-0.0163658	0.0170923	0.338318	0.100972
rs1055582	4	39700173	T	C	0.0140251	0.00190973	2.09991e-13	0.505231	-0.0281989	0.0104683	0.00706529	0.409851
rs10750766	11	65473798	A	C	-0.0185663	0.00209928	9.20026e-19	0.709866	0.00490754	0.0116873	0.674556	0.737198
rs10774439	12	6731818	A	G	0.020513	0.00248318	1.39991e-16	0.814891	0.0026849	0.0120875	0.824219	0.761228
rs10786114	10	95309022	T	C	0.0238735	0.00288231	1.20005e-16	0.874851	0.0196268	0.0146524	0.180409	0.85767
rs11009262	10	33448764	T	G	-0.0233289	0.00409245	1.2e-08	0.057318	0.00894974	0.0213662	0.675308	0.0626156
rs11021232	11	95320808	C	T	-0.0167378	0.00248678	1.69981e-11	0.18096	0.006903	0.0136975	0.614289	0.170344
rs11045171	12	20470199	G	A	0.0283661	0.00240558	4.30031e-32	0.197605	0.0337217	0.0124322	0.00667898	0.21816
rs111363680	12	124167271	T	C	0.0328171	0.00592877	3.09999e-08	0.031354	0.00196357	0.0449528	0.965159	0.013927
rs11171710	12	56368078	A	G	-0.0114694	0.00192933	2.80001e-09	0.44814	0.0161624	0.0103727	0.119193	0.447559
rs112001035	17	66823805	A	G	-0.0466304	0.00408312	3.29989e-30	0.060492	0.0108495	0.0189511	0.566982	0.0811413
rs11218738	11	122524951	A	G	0.0234498	0.00219817	1.39991e-26	0.249489	-0.0329038	0.0126143	0.00909536	0.215036
rs112350227	2	161091633	T	C	-0.0319379	0.00582274	4.09996e-08	0.02764	0.0532496	0.0524567	0.310051	0.0102387
rs11239536	10	45978598	A	T	0.0287501	0.00223129	5.50047e-38	0.240967	-0.00138655	0.0114006	0.903199	0.283122
rs11254464	10	17265447	C	T	0.0127581	0.00193081	3.90032e-11	0.423107	0.000928784	0.0104488	0.92917	0.417031
rs1125873	9	107721423	T	A	0.0159741	0.00192237	9.60064e-17	0.492135	-0.0135287	0.0104015	0.193381	0.432735
rs1132274	20	17596155	A	C	-0.0217809	0.00263979	1.59993e-16	0.154029	0.0116213	0.0149874	0.4381	0.135369
rs113966472	16	56445194	A	G	0.0324769	0.00554864	4.79999e-09	0.032408	-0.0619845	0.0271548	0.0224517	0.0372917
rs114165349	1	27021913	C	G	-0.0810512	0.00636562	3.90032e-37	0.023124	-0.0242343	0.0269717	0.368914	0.0373552
rs11429307	5	55857025	G	GT	0.0308032	0.00243282	9.70063e-37	0.808907	0.0170905	0.0150157	0.255049	0.865491
rs115912456	5	82815158	G	A	0.028084	0.0047884	4.49997e-09	0.041265	-0.0597272	0.0391869	0.127468	0.017726
rs116006942	5	53405314	A	G	-0.02987	0.00403491	1.29987e-13	0.060798	-0.0288787	0.0264582	0.275061	0.0410901
rs11614202	12	9097523	G	A	0.0227709	0.00261356	2.99985e-18	0.841919	0.00642343	0.0143237	0.653832	0.849023
rs11631178	15	58714787	C	T	0.0211366	0.0031235	1.29987e-11	0.103811	0.000824497	0.0171795	0.961722	0.0998645
rs11640494	16	88029685	A	G	-0.015349	0.00189969	6.4998e-16	0.456655	0.0104714	0.0110692	0.344153	0.314259
rs11664369	18	57739072	T	C	-0.0229777	0.00215861	1.80011e-26	0.267061	-0.000341344	0.012896	0.978883	0.200317
rs1168114	1	63156043	G	A	0.0155365	0.00199819	7.50067e-15	0.65237	-0.00871067	0.0118341	0.461691	0.747908
rs116843064	19	8429323	A	G	0.206178	0.0069176	3.39625e-195	0.019327	-0.0284338	0.031626	0.368618	0.0275599
rs116857878	16	57052583	T	C	0.0482826	0.00697677	4.49987e-12	0.020363	0.0651652	0.054024	0.22773	0.00989617
rs11688682	2	121347612	C	G	0.0147369	0.0022133	2.80027e-11	0.270836	-0.0410587	0.0120756	0.000673519	0.249572
rs11704977	22	30900128	T	C	0.0147253	0.00268902	4.30002e-08	0.149996	-0.0283623	0.0126914	0.0254331	0.205514
rs117230571	13	41689067	G	A	-0.0266417	0.00363105	2.19989e-13	0.076958	0.00629434	0.0284964	0.825185	0.0353389
rs117291242	11	380315	T	C	-0.0315912	0.00506695	4.49997e-10	0.036567	0.0293787	0.0230552	0.202565	0.0533328
rs117762989	11	62603644	T	C	-0.0268923	0.00468314	9.29994e-09	0.043022	-6.95416e-05	0.0523452	0.99894	0.0100393
rs117847213	11	111421906	G	A	0.0295589	0.0048659	1.2e-09	0.040812	-0.000383537	0.0376216	0.991866	0.0186987
rs12046972	1	219673143	C	T	-0.0148213	0.00191599	1e-14	0.564083	0.0270339	0.0104548	0.00971561	0.586256
rs12205778	6	42914749	A	G	0.0162321	0.00217549	8.60003e-14	0.258895	-0.0165005	0.0120737	0.171735	0.242145
rs12229011	12	125083714	T	C	-0.0259933	0.00322614	7.8001e-16	0.097467	-0.00639518	0.0197873	0.746547	0.0747552
rs1225053	3	131642852	C	T	-0.0150376	0.00216684	3.90032e-12	0.264492	-0.00431128	0.011647	0.711261	0.260935
rs1240820	6	16825137	A	G	0.0131835	0.00210043	3.50002e-10	0.293164	-0.0148085	0.0111922	0.185801	0.301309
rs12462109	19	52343496	T	C	-0.0159539	0.00210812	3.80014e-14	0.287067	-0.0162748	0.0111748	0.145288	0.301993
rs12475332	2	227232047	G	T	0.012897	0.0021638	2.5e-09	0.261038	-0.016803	0.0126141	0.182832	0.214365
rs12575456	11	47326073	A	G	0.0445866	0.00203342	1.39959e-106	0.321829	0.0215428	0.0104692	0.039615	0.404736
rs12686780	9	95382297	T	C	-0.0161688	0.00251034	1.2e-10	0.174998	-0.0165696	0.012873	0.198038	0.198089
rs12705595	7	109103912	A	G	0.0110554	0.00198306	2.5e-08	0.37337	-0.00854867	0.010538	0.417237	0.390443
rs12740374	1	109817590	T	G	0.0288629	0.00229106	2.19989e-36	0.221008	0.0198802	0.0125057	0.111907	0.214898
rs12740811	1	171416256	G	A	-0.0184297	0.00326047	1.6e-08	0.094047	0.0259748	0.0187872	0.166793	0.0815771
rs12781812	10	101891222	T	G	0.0107203	0.00194289	3.40001e-08	0.400915	-0.0157253	0.0111393	0.158042	0.307554
rs1281959	6	153457548	G	C	0.0146574	0.00190666	1.50003e-14	0.525716	-0.00704181	0.010319	0.494978	0.552516
rs12921195	16	4677604	A	C	-0.0166869	0.00281852	3.2e-09	0.139503	-0.00346115	0.0154618	0.822873	0.129794
rs12926854	16	85951258	G	A	0.0122457	0.00213341	9.49992e-09	0.269909	-0.018609	0.0122182	0.127744	0.228348
rs12928099	16	15150505	A	C	0.0214263	0.00206787	3.69999e-25	0.29612	-0.0179856	0.0114311	0.115627	0.282677
rs12986742	2	58975143	C	T	-0.0106002	0.00191315	2.99999e-08	0.475905	0.00588003	0.0104315	0.572971	0.41683
rs12998038	2	42602387	T	C	0.0131918	0.0021847	1.6e-09	0.258702	0.000124269	0.0113578	0.99127	0.284468
rs13066793	3	87037543	G	A	0.0220769	0.00332887	3.29989e-11	0.090115	-0.00544421	0.0187835	0.771939	0.0831009
rs13087167	3	185878140	C	G	0.0167458	0.00198206	2.90001e-17	0.632997	-0.00606443	0.0106955	0.570711	0.636929
rs13107325	4	103188709	T	C	-0.080346	0.00362445	6.99842e-109	0.074942	0.108202	0.0450501	0.016314	0.0138278
rs13111599	4	83917037	G	A	0.0127921	0.00216664	3.50002e-09	0.737196	0.0146269	0.011872	0.217929	0.752308
rs13137144	4	967445	A	G	0.0164073	0.00192431	1.50003e-17	0.461454	0.0109636	0.0104037	0.291966	0.433069
rs13144151	4	146403165	G	A	0.0178695	0.00270341	3.80014e-11	0.850001	-0.00458722	0.0142971	0.748325	0.846671
rs13235365	7	6456091	T	C	0.0258181	0.00214379	2.09991e-33	0.273616	-0.0139856	0.0120605	0.246202	0.243842
rs13269725	8	72459889	G	A	-0.0259912	0.00353253	1.9002e-13	0.078342	0.0805125	0.0266459	0.00251461	0.0367107
rs133015	22	38572526	G	C	0.0205993	0.00192854	1.20005e-26	0.440063	-0.0279731	0.0104418	0.00738516	0.4064
rs13379043	14	74250126	C	T	0.0198764	0.00216717	4.70002e-20	0.28042	0.0227488	0.0128453	0.0765632	0.198924
rs13389219	2	165528876	T	C	0.0277324	0.00194608	4.49987e-46	0.392619	-0.00314458	0.0108031	0.770989	0.349714
rs1349852	4	69533217	C	A	0.0112127	0.00192565	5.80003e-09	0.475293	-0.00833325	0.0103454	0.420532	0.53516
rs1383732	4	103953389	G	A	-0.0152024	0.00267698	1.40001e-08	0.149969	-0.0387766	0.0176998	0.0284662	0.0935391
rs1395221	4	24626903	T	G	-0.0111888	0.00195359	1e-08	0.397646	0.0112111	0.0103719	0.279738	0.430444
rs140164052	16	57542242	A	G	-0.0417453	0.00540785	1.20005e-14	0.031786	0.0204109	0.029053	0.482342	0.0329671
rs141062196	17	495327	A	G	-0.0188553	0.00241089	5.19996e-15	0.194436	0.00359342	0.0150256	0.810987	0.136519
rs1411432	9	16728532	C	A	-0.0139757	0.00245569	1.29999e-08	0.186415	0.0238507	0.0134948	0.0771614	0.177768
rs1412234	9	28410683	C	T	-0.011989	0.00203583	3.89996e-09	0.327133	-0.00817636	0.0105927	0.440182	0.375852
rs141440048	1	182328198	T	C	0.0436872	0.00756751	7.79992e-09	0.017665	-0.169061	0.122095	0.166154	0.00216425
rs141469619	11	116714293	G	A	-0.203479	0.0101857	8.69961e-89	0.009879	-0.079632	0.0790491	0.313755	0.00447579
rs142288236	8	19845612	T	C	-0.0776969	0.00795635	1.59993e-22	0.01469	-0.0428822	0.0315468	0.174045	0.0277921
rs1431659	8	73439070	G	A	0.0127918	0.00214104	2.30001e-09	0.728463	-0.00856636	0.0119893	0.474917	0.75889
rs144033177	20	571467	C	A	-0.05557	0.0078389	1.39991e-12	0.015822	0.0457174	0.0412	0.267152	0.0160859
rs144311893	19	45423944	T	C	0.0809615	0.0066916	1.10002e-33	0.022086	0.0567179	0.0601382	0.345616	0.00767526
rs1446585	2	136407479	G	A	0.0167827	0.00217146	1.10002e-14	0.244295	-0.0181759	0.0108307	0.0933104	0.346968
rs145947882	17	41809207	C	A	-0.164935	0.00609907	4.69894e-161	0.026042	0.0107896	0.0302319	0.721172	0.0303859
rs1471251	4	87976359	T	A	-0.0193662	0.00195327	3.59998e-23	0.398159	0.0147053	0.0105078	0.161674	0.396686
rs147627829	6	34335088	A	G	-0.0535763	0.00468184	2.49977e-30	0.043706	0.0417316	0.033898	0.218289	0.0236712
rs147772065	9	107732530	C	G	0.0288034	0.0052496	4.09996e-08	0.034794	-0.0110755	0.033499	0.740931	0.0248537
rs150224153	20	43008981	T	C	-0.0934689	0.00575879	3.10027e-59	0.029665	-0.0252147	0.0193941	0.193558	0.0761366
rs150237291	18	46781014	C	T	0.0453058	0.00656295	5.10035e-12	0.021799	0.0165809	0.0301401	0.582233	0.0301629
rs150844304	15	43726625	C	A	-0.090543	0.00599215	1.39991e-51	0.025907	-0.0454035	0.0760475	0.550481	0.00474881
rs150861794	13	109003805	T	C	-0.0446978	0.00759758	4e-09	0.018301	-0.00768497	0.0596886	0.897555	0.0078994
rs1534696	7	26397239	A	C	0.0166573	0.0019113	2.90001e-18	0.540992	0.00287911	0.0104043	0.781991	0.562958
rs1601934	15	58671721	A	G	-0.10102	0.00207033	1e-200	0.687495	0.00649221	0.0108076	0.548036	0.653545
rs16928809	11	2936952	A	G	-0.0262633	0.00329991	1.69981e-15	0.093089	0.0269113	0.0197004	0.171932	0.0728463
rs17124112	14	88605509	A	C	-0.020798	0.00352939	3.79997e-09	0.07993	0.0149283	0.0213619	0.484661	0.0613694
rs17138358	7	17920253	C	G	-0.0272272	0.00194811	2.19989e-44	0.398392	-0.00827908	0.0112046	0.459966	0.29814
rs17309930	11	27748493	A	C	-0.0218885	0.00235533	1.50003e-20	0.205132	-0.00430502	0.0120175	0.720172	0.23954
rs17326656	2	48962291	T	G	-0.0223923	0.00223885	1.50003e-23	0.238666	-0.0262334	0.0139333	0.059731	0.16404
rs174566	11	61592362	G	A	-0.0562241	0.00199551	1.1995e-174	0.350061	-0.000879094	0.0104089	0.932694	0.413525
rs1760940	14	20938251	C	A	0.0121791	0.0022157	3.89996e-08	0.24702	-0.00197227	0.0124841	0.874471	0.217764
rs17713879	2	254215	A	G	0.0138956	0.00197564	1.99986e-12	0.364695	-0.0221248	0.0105436	0.0358682	0.380866
rs1771582	1	161614490	G	T	0.0129458	0.00197832	6.00067e-11	0.557402	0.0105062	0.0110317	0.340914	0.635206
rs183906992	7	95011948	C	T	0.0294539	0.00474735	5.49997e-10	0.04275	-4.27929e-05	0.0258679	0.99868	0.0406619
rs1862205	5	108656635	A	G	0.0113186	0.00194381	5.80003e-09	0.404725	-0.0295293	0.0104364	0.00466283	0.412035
rs188502504	5	131121165	C	T	-0.0316669	0.00510538	5.60003e-10	0.03643	0.00217104	0.0203652	0.915102	0.0686718
rs1955512	14	33175822	A	G	0.0109986	0.00197003	2.39999e-08	0.575802	-0.0089498	0.0104792	0.393076	0.588084
rs1970811	10	126696496	C	T	-0.0116112	0.00191759	1.40001e-09	0.457743	0.00151441	0.0106142	0.886544	0.378765
rs201441	7	101737327	G	T	-0.0109672	0.0019342	1.40001e-08	0.580679	-0.0179692	0.0102856	0.0806325	0.498385
rs2066714	9	107586753	C	T	0.0465396	0.00284369	3.40017e-60	0.128622	-0.00175501	0.0175073	0.92015	0.0937584
rs2068888	10	94839642	A	G	0.0191803	0.0019152	1.29987e-23	0.450441	-0.00586978	0.0102844	0.568172	0.470152
rs2098368	7	36269284	T	C	-0.0116029	0.00192757	1.79999e-09	0.54591	0.00524263	0.0107329	0.625222	0.64179
rs2098918	4	37151533	T	C	0.0118698	0.00191595	5.80003e-10	0.45513	-0.017849	0.0105582	0.0909264	0.381642
rs2111216	12	110010151	G	A	0.0213297	0.00194338	5.00035e-28	0.593934	0.0279107	0.0103449	0.00697557	0.539322
rs2155220	11	76266172	T	C	-0.0105204	0.00191315	3.79997e-08	0.437951	-0.00533186	0.0105064	0.611812	0.393353
rs2159607	3	52501451	T	G	-0.0239454	0.00243213	7.19946e-23	0.810874	0.0179664	0.0174641	0.303592	0.902437
rs2196808	2	111839021	C	T	0.0128638	0.00215716	2.5e-09	0.731961	0.0360453	0.0120859	0.0028597	0.760204
rs2236464	21	46898174	C	T	-0.0155836	0.00235595	3.69999e-11	0.212102	0.00598847	0.0145102	0.679822	0.146594
rs2237035	4	55526251	T	G	0.0139172	0.00195824	1.20005e-12	0.385886	0.019757	0.0107997	0.0673395	0.350338
rs2247355	8	103876780	T	C	0.0206138	0.00245873	5.10035e-17	0.182679	0.00301775	0.0119051	0.799895	0.247835
rs2256609	22	21925017	G	A	-0.0328881	0.00244058	2.19989e-41	0.189238	-0.0135136	0.0112914	0.231385	0.294204
rs2268840	3	185931174	C	T	0.0173197	0.00226775	2.19989e-14	0.22846	-0.0121905	0.0120307	0.310924	0.24108
rs2271308	17	37817482	C	T	0.0278808	0.002156	2.99985e-38	0.733051	-0.0111909	0.011672	0.337671	0.739525
rs2290866	8	105907833	T	C	-0.0119226	0.00218189	4.60002e-08	0.253153	-0.00779233	0.0109316	0.475954	0.326028
rs2297409	9	107576246	A	G	-0.0333565	0.00240571	1e-43	0.194635	0.00183282	0.0156971	0.907049	0.12456
rs2298214	1	935222	A	C	-0.01241	0.00194099	1.6e-10	0.577365	-0.0117726	0.0103246	0.254182	0.54163
rs2298624	18	47429022	T	C	0.0300361	0.00280916	1.10002e-26	0.132532	0.000342752	0.0135857	0.979872	0.171189
rs2298632	1	23710475	T	C	0.0144252	0.00193744	9.70063e-14	0.498073	-0.00810794	0.0104205	0.436524	0.552724
rs2302263	11	64021821	T	C	-0.0364373	0.00335268	1.59993e-27	0.088695	0.0211792	0.0153194	0.166817	0.128102
rs2307111	5	75003678	C	T	0.0190053	0.0019521	2.09991e-22	0.394924	-0.0231087	0.010382	0.0260238	0.425943
rs2339234	5	170612546	A	G	-0.0118996	0.00205717	7.29995e-09	0.683004	0.0110474	0.010803	0.306485	0.652801
rs235314	21	46271452	T	C	-0.0177425	0.00191993	2.39994e-20	0.532212	-0.00850502	0.0103331	0.410457	0.434291
rs2362541	2	30478453	G	T	-0.0108666	0.00190325	1.09999e-08	0.507519	-0.015407	0.0104422	0.14009	0.417419
rs2364723	2	178126546	C	G	0.0120956	0.00204641	3.40001e-09	0.319156	0.00187392	0.0108908	0.863387	0.332382
rs2417125	9	131562232	G	A	-0.0131524	0.00211658	5.19996e-10	0.284014	0.0230876	0.0123579	0.0617277	0.223106
rs2435307	18	21127910	T	C	0.0162767	0.00190927	1.50003e-17	0.48634	-0.0336429	0.0102586	0.00103992	0.492398
rs2498786	14	105262368	G	C	-0.0254741	0.00196826	2.60016e-38	0.615979	0.00447625	0.0106533	0.674357	0.627598
rs2520096	9	136919416	G	A	0.0147205	0.00215114	7.70016e-12	0.270192	-0.00590913	0.0105004	0.573602	0.397792
rs254562	5	134441457	G	A	-0.0114752	0.00194192	3.40001e-09	0.409277	-0.00923212	0.0104358	0.376339	0.411573
rs2586116	17	38505824	G	C	-0.0162577	0.00217179	7.10068e-14	0.259435	0.0142549	0.0120323	0.236127	0.245602
rs2642438	1	220970028	G	A	0.0276562	0.00207854	2.09991e-40	0.702698	-0.0101731	0.0114814	0.375591	0.715785
rs2645979	12	84017043	A	G	0.0114281	0.00198606	8.70001e-09	0.357369	0.0048223	0.0103435	0.641059	0.435945
rs267738	1	150940625	G	T	0.0214529	0.00229757	9.8992e-21	0.219354	0.00947169	0.0130493	0.467937	0.192682
rs2723065	2	65279414	G	A	0.0149623	0.00196239	2.39994e-14	0.376773	-0.0076691	0.0108309	0.478897	0.342478
rs2726111	7	36179061	G	A	-0.0148127	0.00202533	2.60016e-13	0.667447	-0.0118952	0.0106588	0.264421	0.636581
rs2740488	9	107661742	C	A	-0.0686515	0.00216181	1e-200	0.265328	-0.00374941	0.0129342	0.771905	0.198817
rs2792751	10	113940329	C	T	-0.0360998	0.0021336	3.19963e-64	0.725031	-0.00920087	0.0110048	0.403113	0.682848
rs2800710	6	127452581	C	T	-0.0202674	0.00190382	1.80011e-26	0.51821	0.0130968	0.0102816	0.202733	0.526268
rs2804894	10	33647091	A	G	0.0173063	0.0021841	2.29985e-15	0.734831	-0.00722266	0.0125684	0.565516	0.785615
rs2814982	6	34546560	T	C	-0.0275938	0.00314209	1.59993e-18	0.102216	-0.0107212	0.0139436	0.441954	0.163131
rs28362901	15	74712937	A	C	-0.0238891	0.00336295	1.20005e-12	0.088332	0.0298215	0.0160909	0.0638366	0.113516
rs28510484	15	31637569	C	G	-0.0154472	0.00253932	1.2e-09	0.170462	-0.00547363	0.0136576	0.688584	0.170229
rs286965	5	153360230	C	T	-0.0134141	0.00197553	1.10002e-11	0.632135	0.00787465	0.0106069	0.457841	0.626934
rs2910949	5	39522481	G	T	0.0133996	0.00199892	1.99986e-11	0.354888	-0.00330873	0.0120354	0.783379	0.242471
rs2925979	16	81534790	C	T	0.037299	0.00205659	1.59993e-73	0.699999	-0.0115853	0.010997	0.292115	0.677083
rs2943645	2	227099180	T	C	-0.0434706	0.00198833	5.90201e-106	0.646663	0.00760077	0.0106598	0.475825	0.638896
rs2963468	5	158003020	G	A	-0.0196653	0.00226256	3.59998e-18	0.235297	0.0224539	0.0150353	0.135331	0.138057
rs2965169	19	45251156	C	A	0.0120831	0.00195448	6.29999e-10	0.388738	0.000159421	0.0107593	0.988178	0.355588
rs3027167	17	8059117	T	C	-0.0124258	0.00205083	1.40001e-09	0.682038	0.00795109	0.0122586	0.516589	0.772254
rs308	8	19817476	G	T	0.12651	0.00669305	1.10002e-79	0.020639	0.0251741	0.0302623	0.405486	0.0304501
rs3184504	12	111884608	C	T	0.0265387	0.00190452	3.90032e-44	0.517322	0.0157072	0.0104393	0.132422	0.592159
rs32578	5	149211868	A	G	0.0133235	0.00206513	1.09999e-10	0.309015	0.0118347	0.0105595	0.26239	0.383554
rs330089	8	9149612	C	T	0.0204692	0.00318925	1.40001e-10	0.098081	-0.000978324	0.0209016	0.962668	0.0650329
rs34045894	10	33967489	A	G	-0.0172909	0.00262706	4.60045e-11	0.15624	0.0111289	0.0134866	0.409266	0.175194
rs34073570	5	103998895	C	CT	-0.0111295	0.00195815	1.29999e-08	0.601311	0.0808842	0.116258	0.486599	0.00208611
rs34138141	17	40781561	T	G	-0.0175318	0.00212461	1.59993e-16	0.280655	0.0141733	0.0123889	0.252613	0.222329
rs343	8	19810787	A	C	0.133778	0.00346421	1e-200	0.08307	0.0110588	0.0211946	0.601827	0.063024
rs34940374	7	150331377	A	G	-0.0170378	0.00247025	5.30029e-12	0.182973	-0.00110481	0.0118646	0.925809	0.247188
rs35493868	7	73039406	G	C	0.0372262	0.00237772	2.99985e-55	0.202024	0.00147977	0.0134169	0.912178	0.180322
rs36057735	6	31319923	G	C	-0.0302136	0.00238679	1e-36	0.199089	0.00376356	0.0137448	0.784226	0.169902
rs367070	19	54800500	G	A	0.0417949	0.00228709	1.29987e-74	0.225571	-0.00326762	0.0112008	0.770492	0.299864
rs3732356	3	119529113	T	G	-0.0299026	0.00386524	1e-14	0.933782	0.0244032	0.0204094	0.231821	0.931301
rs3745683	19	11348521	A	G	-0.0546353	0.00362928	3.19963e-51	0.074638	-0.0261194	0.0179474	0.145578	0.0901904
rs3746915	21	43718792	G	A	0.0108813	0.00194098	2.1e-08	0.580939	-0.0126518	0.0106386	0.234349	0.626526
rs3747973	1	205677148	G	A	0.0141665	0.00193802	2.70023e-13	0.592542	-0.00329014	0.0105549	0.755256	0.614039
rs3768321	1	40035928	T	G	-0.0452296	0.00239482	1.50003e-79	0.196691	-0.00645588	0.0138831	0.641919	0.164436
rs3794752	17	53382829	C	T	0.0128326	0.00213876	2e-09	0.280634	-0.00153013	0.0114344	0.893546	0.282048
rs3814883	16	29994922	T	C	-0.0153035	0.00189151	5.90065e-16	0.482467	0.0157148	0.0104076	0.131061	0.410935
rs3924313	12	125328375	A	G	-0.0239168	0.00204761	1.59993e-31	0.322221	0.020815	0.0117757	0.0771241	0.263572
rs407133	21	46571889	C	G	-0.0105618	0.00193239	4.60002e-08	0.558791	0.0153154	0.0104063	0.141091	0.582306
rs4074448	15	63888495	A	G	0.015131	0.00196355	1.29987e-14	0.589254	-0.0300108	0.0102899	0.00353948	0.485758
rs41272086	6	161008646	A	G	-0.0567846	0.00310319	8.49963e-75	0.105505	-0.0115239	0.017191	0.502639	0.100015
rs42125	7	72823777	G	A	-0.0398667	0.0070049	1.29999e-08	0.023208	0.0375225	0.0347027	0.279583	0.0238681
rs429358	19	45411941	C	T	-0.0756554	0.00263871	8.70964e-181	0.154325	0.00146259	0.0134384	0.913332	0.182161
rs4330777	16	57235644	A	G	-0.0197681	0.00189019	1.29987e-25	0.474907	0.0104669	0.0102813	0.308653	0.465812
rs454968	5	112188456	C	T	0.0110337	0.00199469	3.2e-08	0.644812	-0.00184646	0.0105798	0.861451	0.617269
rs460428	22	29970989	C	T	-0.0143462	0.00226779	2.5e-10	0.230673	0.023732	0.0129388	0.0666285	0.196424
rs4614	11	118952371	G	A	-0.0178217	0.00193829	3.80014e-20	0.406222	0.00521798	0.0112236	0.641996	0.302134
rs4650994	1	178515312	A	G	-0.018056	0.00190061	2.09991e-21	0.531842	-0.00347306	0.0103156	0.736358	0.466454
rs4691379	4	157706904	T	C	0.0118717	0.00204326	6.19998e-09	0.318939	-0.00407944	0.0119202	0.732179	0.244311
rs4784709	16	56711375	A	T	-0.0747244	0.00477284	2.99985e-55	0.959159	0.0119294	0.0377061	0.751715	0.980833
rs4804101	19	7220745	T	G	-0.0139042	0.00192656	5.30029e-13	0.438994	-0.00635116	0.0103615	0.539906	0.432725
rs4855582	3	108867705	T	C	0.0111652	0.00192369	6.49995e-09	0.429621	0.0137081	0.0103745	0.186396	0.427311
rs4871603	8	126480367	T	C	0.0360061	0.00199228	5.19996e-73	0.653471	-0.00249235	0.0108433	0.818207	0.662417
rs4871624	8	126629328	G	T	-0.020416	0.00211032	3.90032e-22	0.286726	0.0164279	0.011636	0.158002	0.267696
rs4875043	8	144496772	C	A	-0.0149745	0.0023285	1.29999e-10	0.216821	0.0284534	0.0121639	0.0193272	0.232308
rs4899251	14	69149814	T	C	-0.0232048	0.0041399	2.1e-08	0.942012	-0.0245935	0.0250148	0.325528	0.955429
rs4917675	10	115799477	C	T	0.014562	0.00219637	3.40017e-11	0.254595	0.00423867	0.0115265	0.713073	0.276339
rs4930352	11	66066993	T	G	0.0161709	0.00193852	7.29962e-17	0.494128	-0.0159872	0.0103566	0.122668	0.528208
rs4969141	17	76391653	T	C	0.0296373	0.00191152	3.19963e-54	0.489676	-0.0228823	0.0105702	0.0304032	0.618859
rs549058	13	51201045	T	G	0.0171095	0.00293694	5.69994e-09	0.120319	-0.0308474	0.0172241	0.0733027	0.10173
rs557933	1	234853268	C	A	0.0152472	0.00190783	1.29987e-15	0.520349	-0.0163992	0.0103529	0.113191	0.559741
rs55935382	7	50289669	A	C	0.01764	0.00203822	4.90004e-18	0.32503	0.0203101	0.0110259	0.0654696	0.31421
rs559355	11	75451281	T	A	-0.0349311	0.00261254	8.99912e-41	0.1573	0.0271434	0.0121785	0.025828	0.230961
rs564832	11	30418246	C	T	-0.011708	0.00205455	1.2e-08	0.315005	0.0187853	0.0110384	0.0887912	0.316347
rs58123204	12	53760162	G	A	-0.0184574	0.00264401	2.90001e-12	0.153445	-0.0142919	0.0153142	0.350692	0.131589
rs58298943	12	57391292	T	C	0.0201986	0.00342748	3.79997e-09	0.084318	-0.0480924	0.0171066	0.00493367	0.101041
rs59104589	2	242237902	T	C	0.0150155	0.0019816	3.50026e-14	0.358286	-0.0084542	0.0104934	0.420436	0.396607
rs59781045	11	117095283	T	C	0.074037	0.0037879	4.49987e-85	0.068117	-0.0215695	0.0188086	0.251469	0.0806176
rs6018652	20	46340974	A	G	0.0259271	0.0023605	4.60045e-28	0.792888	0.00610952	0.0126763	0.629832	0.78822
rs6059958	20	30143278	T	C	0.0146541	0.00255516	9.69996e-09	0.170742	-0.0319281	0.0126473	0.0115867	0.208764
rs6066148	20	45602037	C	G	0.0133124	0.00218121	1e-09	0.259964	0.00774145	0.0129024	0.548507	0.198455
rs6073958	20	44551855	C	T	-0.0609299	0.00239207	4.10204e-143	0.198804	-0.00408333	0.0134426	0.761311	0.177051
rs6075860	20	21910266	A	G	-0.0128	0.00192763	3.10027e-11	0.56549	-0.0120997	0.0106021	0.253763	0.624084
rs6123685	20	55836040	A	G	0.0159783	0.0021911	2.99985e-13	0.254745	-0.0107833	0.0119047	0.36504	0.250633
rs61352607	12	57839173	T	G	0.0306111	0.00222442	4.40048e-43	0.240851	-0.0187855	0.0121531	0.12217	0.23385
rs6142206	20	33212055	A	G	-0.0161106	0.00193468	8.30042e-17	0.42072	0.00943968	0.0102912	0.359005	0.471089
rs61435086	8	19910292	C	T	0.089343	0.00862169	3.69999e-25	0.012312	-0.0331964	0.0371772	0.371897	0.0192353
rs61596977	8	95997165	T	C	-0.016225	0.00273721	3.09999e-09	0.140363	-0.0137037	0.0141499	0.332813	0.154505
rs61748951	1	156038058	A	C	-0.0361204	0.00640878	1.7e-08	0.024073	0.0767317	0.045038	0.0884362	0.0140189
rs61805075	1	182136401	A	G	-0.0257183	0.00202534	6.00067e-37	0.328694	0.0241995	0.0113688	0.0332882	0.287315
rs61884005	11	14402930	G	C	0.0163406	0.00293002	2.39999e-08	0.121445	0.00311998	0.0121914	0.798015	0.229218
rs62102718	19	33891013	T	A	-0.0236953	0.0021125	3.40017e-29	0.286413	-0.00532606	0.0113406	0.638607	0.287976
rs62117487	19	8424060	G	A	0.0457487	0.00411744	1.10002e-28	0.057038	-0.0210486	0.0282272	0.455859	0.0353022
rs62246443	3	47172407	C	T	-0.0147841	0.00250895	3.79997e-09	0.174261	0.0158716	0.0121164	0.190219	0.233595
rs62271373	3	150066540	A	T	-0.0406667	0.00408672	2.49977e-23	0.059972	0.00997687	0.0250696	0.690655	0.0433839
rs62428831	6	143247161	C	T	0.0178151	0.00275536	1e-10	0.141547	0.0172425	0.0131181	0.188712	0.188386
rs635769	6	139831981	C	T	0.0197069	0.00196961	1.39991e-23	0.628046	0.0107834	0.0103743	0.298599	0.572759
rs6460894	7	12247330	C	T	-0.0121653	0.00201452	1.6e-09	0.339247	-0.0154734	0.0115237	0.179356	0.273212
rs6469605	8	116601894	T	C	0.0316197	0.00191959	5.79963e-61	0.568501	0.0322436	0.011259	0.00418591	0.692352
rs6693842	1	66078405	C	T	0.013664	0.00199336	7.10068e-12	0.364844	0.0018237	0.0103076	0.859565	0.460527
rs6705285	2	66709468	T	G	0.0115225	0.00191933	1.89998e-09	0.609068	7.0502e-05	0.0109762	0.994875	0.676423
rs676210	2	21231524	A	G	0.0592694	0.00235237	4.4978e-140	0.205227	0.00265005	0.011593	0.819187	0.267124
rs6762415	3	133478557	G	T	-0.0108964	0.00191344	1.2e-08	0.535292	-0.0116263	0.0103637	0.261936	0.441903
rs6765484	3	50041313	T	C	0.0225207	0.00190864	3.90032e-32	0.472827	-0.0468743	0.0103106	5.46185e-06	0.560298
rs680321	18	29797958	C	T	0.0108517	0.00191658	1.5e-08	0.456556	-0.0114492	0.0103658	0.26937	0.428097
rs6824451	4	89723065	A	G	-0.0200444	0.00191167	1e-25	0.464071	0.0131191	0.0102897	0.202317	0.521351
rs686030	9	15304782	A	C	0.0498241	0.00273951	6.4998e-74	0.858823	-0.012199	0.0160344	0.446774	0.881573
rs689183	11	110012143	T	G	-0.0158298	0.00220903	7.70016e-13	0.751408	0.00167647	0.0111795	0.880797	0.693752
rs6934962	6	116322349	T	C	0.0161905	0.00194099	7.29962e-17	0.40151	0.0145293	0.0103699	0.161183	0.426468
rs6939861	6	41703041	A	G	-0.0141972	0.00219368	9.70063e-11	0.261916	0.0267369	0.0117428	0.0227934	0.260262
rs703966	10	80954251	A	G	0.0156949	0.00193455	4.90004e-16	0.418881	0.00409588	0.0105599	0.698112	0.379507
rs7158166	14	103241799	C	T	0.0140932	0.00195101	5.10035e-13	0.593856	-0.00666261	0.0104713	0.5246	0.597792
rs71603401	4	18034463	G	A	-0.0154721	0.00279889	3.2e-08	0.136851	0.0210787	0.0192042	0.272375	0.0774792
rs71647892	16	66997756	C	T	-0.0629378	0.00871711	5.19996e-13	0.011842	0.0820636	0.0832764	0.324411	0.00398739
rs7170463	15	41888918	G	A	0.018911	0.0020591	4.19952e-20	0.311432	-0.00350056	0.0107842	0.745483	0.346278
rs7186799	16	57220016	C	A	-0.0220239	0.00190185	5.19996e-31	0.437388	0.0120717	0.0102985	0.241124	0.455602
rs7218647	17	76769605	A	G	0.0109209	0.00192614	1.40001e-08	0.559041	-0.0142579	0.0106588	0.181008	0.631329
rs7251640	19	18614935	C	T	0.0141902	0.00242811	5.1e-09	0.194019	-0.0134215	0.0124935	0.282698	0.216853
rs72647336	8	126445055	A	G	-0.0440494	0.00442834	2.60016e-23	0.056628	0.0165619	0.0272626	0.543522	0.0388348
rs7281183	21	16411667	A	G	-0.01272	0.00218963	6.29999e-09	0.737142	0.00308492	0.0113831	0.786385	0.714778
rs72926946	2	203477868	A	C	-0.0206565	0.00208041	3.10027e-23	0.296376	0.00472812	0.0114861	0.680603	0.27669
rs72964564	3	123054770	C	A	-0.0125748	0.00220598	1.2e-08	0.250244	-0.0405211	0.0135947	0.00287621	0.176472
rs7305678	12	7681181	G	T	-0.0166218	0.00282868	4.20001e-09	0.86624	-0.0107451	0.0153106	0.4828	0.869101
rs73151974	7	134669523	T	C	-0.0161895	0.00273371	3.2e-09	0.144024	0.011439	0.0151927	0.451493	0.133895
rs73243877	4	26047616	G	A	-0.0253693	0.00254909	2.49977e-23	0.168086	-0.0511573	0.0148816	0.00058684	0.142234
rs73455693	18	58027496	A	G	0.0280646	0.00510538	3.89996e-08	0.037231	-0.050122	0.0232662	0.0312184	0.0515856
rs74500135	9	106603816	C	T	0.0670758	0.010029	2.29985e-11	0.009847	-0.00248793	0.102185	0.980576	0.00274694
rs7488780	12	20579392	C	G	0.0145459	0.00237104	8.50002e-10	0.204263	-0.00890658	0.011804	0.450524	0.254351
rs75032664	8	19692425	G	C	-0.0551041	0.00908791	1.29999e-09	0.012909	-0.029403	0.0314573	0.349945	0.0280368
rs75152587	16	56579961	T	G	-0.0944291	0.00849948	1.10002e-28	0.012738	-0.0500064	0.0475562	0.293018	0.0119009
rs75246752	1	145630111	C	G	0.0491144	0.00841625	5.39995e-09	0.012897	-0.0252722	0.0946742	0.789516	0.00303668
rs75479205	6	7255610	G	A	0.0138981	0.00243644	1.2e-08	0.189496	-0.0358804	0.0122218	0.00332721	0.23205
rs75609851	8	19871080	A	G	0.170089	0.00964674	1.39991e-69	0.010454	-0.0656978	0.0456482	0.150089	0.0127897
rs75662196	8	19941656	C	G	0.0678721	0.00587239	6.70039e-31	0.027941	-0.0224724	0.0669045	0.736957	0.00625792
rs7583067	2	100796850	T	C	0.0145946	0.00223535	6.59933e-11	0.240114	0.00107993	0.0119717	0.928122	0.244081
rs7622114	3	36960660	A	C	0.0115687	0.00193999	2.5e-09	0.581017	0.0116246	0.0103053	0.259315	0.496938
rs76247316	3	160082284	C	T	-0.0113866	0.0019083	2.39999e-09	0.479856	-0.00811252	0.0103176	0.431703	0.488241
rs76428106	13	28604007	C	T	-0.0624148	0.00878921	1.20005e-12	0.01297	-0.0586068	0.0478193	0.220354	0.012835
rs76602912	20	57459868	C	T	-0.0434476	0.00626364	4.00037e-12	0.023789	0.0164475	0.0341513	0.630086	0.0230832
rs7665587	4	99796777	C	T	0.0139886	0.00193372	4.70002e-13	0.42208	0.00963348	0.0103586	0.352371	0.439458
rs76962725	1	224427133	A	G	-0.0277897	0.00508558	4.60002e-08	0.037253	0.000979887	0.040113	0.980511	0.0172172
rs771481	1	93846653	A	T	0.0288148	0.0024568	9.09913e-32	0.18382	-0.0203181	0.0133087	0.126841	0.180568
rs7725218	5	1282414	A	G	-0.0122469	0.00201433	1.2e-09	0.338422	0.00170696	0.0106814	0.873034	0.362083
rs77320712	3	153238877	T	G	-0.0127407	0.0022658	1.89998e-08	0.235452	0.0132244	0.0128479	0.303335	0.204264
rs77605964	7	106962948	A	G	0.0170396	0.00227819	7.50067e-14	0.226924	-0.00829959	0.0133698	0.534751	0.181394
rs77767539	20	44801556	A	G	0.0452639	0.00821382	3.59998e-08	0.014299	-0.0199657	0.0714124	0.779798	0.00546349
rs7794796	7	150540196	T	C	-0.016879	0.00203772	1.20005e-16	0.332335	-0.0264654	0.0107233	0.0135863	0.353503
rs77960347	18	47109955	G	A	0.290966	0.00830188	1e-200	0.013349	-0.0236155	0.0599816	0.693793	0.00747507
rs78058190	2	219699999	A	G	-0.0783702	0.00490443	1.80011e-57	0.050415	0.028686	0.0187457	0.12595	0.0829176
rs7817574	8	144302570	C	T	0.0331985	0.00243942	3.50026e-42	0.185003	0.00255003	0.0119155	0.83054	0.247191
rs7826177	8	34406540	C	T	0.0112399	0.00197917	1.40001e-08	0.635428	0.00479091	0.0107343	0.655369	0.635439
rs7853377	9	86552205	G	A	0.0152447	0.0023168	4.70002e-11	0.216224	-0.00397965	0.0125438	0.751047	0.211703
rs79153732	8	19662937	T	C	-0.0939759	0.00728238	4.19952e-38	0.017377	-0.0396296	0.0658019	0.547003	0.00624116
rs7924036	10	65191645	T	G	0.0138679	0.00190752	3.59998e-13	0.503377	0.00736816	0.0102614	0.47273	0.513407
rs79600951	16	56834254	G	C	-0.106795	0.00325908	1e-200	0.092057	-0.00313606	0.0174234	0.857159	0.095811
rs79634051	11	14561945	C	G	0.0392148	0.00574877	8.99912e-12	0.028177	-0.0125474	0.0282978	0.657473	0.0353893
rs80005209	8	19872339	G	T	-0.144197	0.00563687	2.50035e-144	0.029614	0.0487495	0.0372393	0.190506	0.0193481
rs8007841	14	81647878	C	T	-0.0128714	0.0020177	1.79999e-10	0.656767	-0.00125547	0.0106478	0.90614	0.632822
rs8014289	14	75377352	G	A	0.0151048	0.00192712	4.60045e-15	0.562282	0.0110048	0.0108923	0.312335	0.66362
rs8081548	17	7438834	A	T	0.01845	0.00202095	6.90081e-20	0.658521	-0.00327859	0.011224	0.770206	0.698262
rs8086351	18	47171888	G	C	0.0839587	0.0025068	1e-200	0.824212	-0.0010302	0.0136463	0.939822	0.82782
rs830620	3	71679148	T	C	0.0149538	0.00193085	9.60064e-15	0.415386	-0.00365302	0.0103465	0.724037	0.437845
rs880674	4	2250109	C	T	0.0149836	0.00273775	4.39997e-08	0.142056	-0.00960449	0.0147131	0.513896	0.142716
rs907866	2	20371380	A	G	-0.0183154	0.00191879	1.39991e-21	0.445487	-0.00174485	0.010333	0.865906	0.550862
rs921919	12	125265201	A	G	-0.041665	0.00206455	1.39991e-90	0.669162	-0.00300962	0.0104518	0.773382	0.569967
rs9327468	5	127441861	A	C	-0.0148994	0.00221907	1.9002e-11	0.755398	-1.70278e-05	0.0143988	0.999056	0.84895
rs9347737	6	163740322	G	A	-0.0134784	0.00194715	4.40048e-12	0.428295	-0.00422649	0.0103102	0.681853	0.451506
rs9465693	6	20313120	A	C	-0.0121004	0.00208231	6.19998e-09	0.304872	0.0175384	0.0109234	0.108368	0.329509
rs9604045	13	113927208	T	G	0.0175151	0.00228914	1.99986e-14	0.253572	0.0129237	0.0138307	0.350087	0.172768
rs9622830	22	38954703	G	C	-0.0163821	0.00199965	2.60016e-16	0.354212	-0.00842235	0.0106916	0.430841	0.360707
rs964184	11	116648917	C	G	0.10544	0.00279456	1e-200	0.866364	-0.0250428	0.0145938	0.0861648	0.854782
rs9647335	3	135880410	T	A	0.0277595	0.00242471	2.39994e-30	0.191928	-0.00735345	0.0159991	0.645791	0.119087
rs968050	6	98574560	T	C	0.0136601	0.00190807	8.10028e-13	0.48238	0.0133311	0.0102847	0.194905	0.478847
rs983663	18	19678537	G	A	-0.0143608	0.0022075	7.70016e-11	0.251682	0.00316315	0.0116171	0.785404	0.269452
rs9916613	17	28682453	A	T	-0.0133119	0.00199143	2.29985e-11	0.356493	-0.0131305	0.0108606	0.226663	0.334504
rs9933509	16	53818167	C	T	-0.0140121	0.00191313	2.39994e-13	0.413899	0.0102468	0.0104336	0.326055	0.412127
rs998584	6	43757896	A	C	-0.0341901	0.00190975	1.10002e-71	0.482733	0.00645996	0.0103172	0.531226	0.48185
rs9987289	8	9183358	G	A	0.0872902	0.00329366	9.09913e-155	0.908737	-0.00945961	0.014626	0.517782	0.857648
rs9989419	16	56985139	G	A	0.143765	0.00192633	1e-200	0.605917	-0.00489139	0.0105709	0.643564	0.61378

## Sheet: Information of SNPs. Part 5
Supplementary Table 5. Information of identified SNPs in exposure (triglycerides) and outcomes(rotator cuff syndrome).
SNP					Exposure (Triglycerides)				Outcome (Rotator cuff syndrome)
RS ID	Chromosome	Position	EA	OA	Beta	Se	P-value	EAF	Beta	Se	P-value	EAF
rs1009360	2	65276049	C	T	-0.0184832	0.00200785	3.4e-20	0.41859	-0.0073908	0.010448	0.479327	0.409486
rs1009590	1	23823798	C	G	0.0208341	0.00357696	5.7e-09	0.914935	0.00520153	0.0191312	0.785708	0.921563
rs10152471	15	101890913	A	G	-0.0135209	0.00204778	4e-11	0.388656	0.00418316	0.0104056	0.687676	0.421784
rs10210970	2	28646847	T	C	0.0232557	0.00292788	2e-15	0.131448	0.00186004	0.0132317	0.888206	0.184091
rs10242866	7	17920613	T	C	0.015793	0.00202877	7e-15	0.398698	-0.00816581	0.0112069	0.46622	0.2975
rs10277582	7	17284989	T	C	-0.0173714	0.00308015	1.7e-08	0.118591	-0.0293357	0.0164691	0.0748704	0.109663
rs1037117	15	102068658	A	G	0.0172213	0.00229153	5.7e-14	0.254798	-0.00402082	0.0113504	0.723154	0.28589
rs10405944	19	33728001	C	T	-0.013209	0.00201995	6.2e-11	0.483077	-0.0105521	0.0104449	0.312365	0.413801
rs1043897	1	230416399	T	G	-0.014664	0.00201517	3.4e-13	0.415585	-0.000168158	0.0106733	0.98743	0.368949
rs1044808	1	149871905	C	G	-0.0247492	0.00362188	8.3e-12	0.081237	0.00314754	0.0221307	0.886902	0.0565365
rs1045241	5	118729286	T	C	-0.0206988	0.00224699	3.2e-20	0.270943	-0.00352651	0.0110768	0.750205	0.311938
rs10513688	3	170727218	A	G	0.0247828	0.00334924	1.4e-13	0.097403	-0.00330771	0.0173889	0.849137	0.0966859
rs10642257	7	25992323	A	AAGGCC	0.0370518	0.00271209	1.7e-42	0.839273	-0.00656028	0.0124846	0.599257	0.784576
rs10750766	11	65473798	A	C	0.0193855	0.00218742	7.8e-19	0.709959	0.00490754	0.0116873	0.674556	0.737198
rs10773000	12	123736084	T	G	-0.0149294	0.0021148	1.7e-12	0.332276	-0.0197577	0.0107964	0.067245	0.35052
rs10773049	12	124506631	C	T	-0.0290398	0.00203691	4.1e-46	0.39535	-0.0190735	0.0104135	0.0670101	0.422737
rs10775406	17	46197755	G	A	0.0206571	0.00232578	6.6e-19	0.759694	-0.0180069	0.0116349	0.121703	0.735778
rs1077835	15	58723426	G	A	0.0473668	0.00240452	2.2e-86	0.220459	-0.0085251	0.011734	0.467513	0.256891
rs10797119	9	92202495	C	T	0.0157113	0.00200465	4.6e-15	0.536622	0.0146774	0.010283	0.15348	0.512573
rs10811662	9	22134253	A	G	-0.0154098	0.0026291	4.6e-09	0.173212	0.0132417	0.0146839	0.367171	0.141769
rs10822163	10	65124098	G	C	-0.0321674	0.00199059	9.7e-59	0.473369	0.0127965	0.0102878	0.213556	0.471767
rs10883026	10	99793865	T	C	-0.0144604	0.00200472	5.5e-13	0.521569	0.00688847	0.0104815	0.51105	0.583943
rs10899490	11	78105879	T	C	-0.0170082	0.00269347	2.7e-10	0.161369	0.0041951	0.0128911	0.744859	0.197357
rs11030107	11	27694835	G	A	0.0160418	0.00225693	1.2e-12	0.260757	0.0165214	0.0118372	0.162798	0.251178
rs11078597	17	1618363	C	T	0.0191708	0.0025513	5.7e-14	0.186613	0.0246139	0.0131258	0.0607603	0.1902
rs11100083	4	157682598	C	T	-0.0160248	0.00237585	1.5e-11	0.226214	0.0101229	0.013132	0.440791	0.186892
rs11118310	1	219637671	T	A	0.0193178	0.00202011	1.1e-21	0.593476	0.0155879	0.01046	0.136164	0.597662
rs11122450	1	230301811	G	T	-0.0481745	0.0020373	1.3e-123	0.611733	-0.00647125	0.010362	0.532288	0.561911
rs11185542	3	196187927	C	G	-0.0126395	0.00223848	1.6e-08	0.727914	0.00971419	0.0111688	0.384432	0.694151
rs11187019	10	94248310	G	A	-0.0116437	0.00200546	6.4e-09	0.550621	-0.00588224	0.0103591	0.570147	0.555511
rs11206374	1	40048009	A	G	0.0250232	0.00237577	6.1e-26	0.224815	-0.0144244	0.0125464	0.250273	0.211672
rs112108602	1	51149820	A	AG	0.0268214	0.00346931	1.1e-14	0.909696	0.0181186	0.0224643	0.419925	0.943958
rs112381903	17	41388250	T	A	0.0231649	0.00400864	7.5e-09	0.06731	0.0188045	0.027005	0.486219	0.0379271
rs11240358	1	205070573	A	G	0.0135651	0.00202953	2.3e-11	0.394026	-0.0119663	0.0106372	0.260611	0.374906
rs11274835	13	114631536	CGAGTGTGGGAATCT	C	-0.0254256	0.0027693	4.3e-20	0.174385	-0.0249368	0.0160278	0.119746	0.119642
rs1133400	10	134459388	G	A	0.0137462	0.00239759	9.8e-09	0.219923	-0.00429953	0.0137063	0.753756	0.173694
rs114165349	1	27021913	C	G	0.0818126	0.00663594	6.3e-35	0.023157	-0.0242343	0.0269717	0.368914	0.0373552
rs11429307	5	55857025	G	GT	-0.0465382	0.00253471	2.7e-75	0.80902	0.0170905	0.0150157	0.255049	0.865491
rs11600815	11	14797227	A	G	-0.0322469	0.00458644	2.1e-12	0.051753	0.0425663	0.018265	0.0197802	0.0864299
rs11637681	15	40387971	G	A	0.0125866	0.00224251	2e-08	0.276291	-0.00912562	0.0126589	0.470982	0.207398
rs11664106	18	2846812	T	A	-0.0125831	0.00210816	2.4e-09	0.374102	0.0102058	0.0110271	0.354696	0.328853
rs116843064	19	8429323	A	G	-0.226505	0.00721009	1e-200	0.019327	-0.0284338	0.031626	0.368618	0.0275599
rs11722924	4	77396854	C	G	0.0129095	0.00199093	8.9e-11	0.53531	0.0117762	0.0102645	0.251269	0.50699
rs117233107	12	4328521	A	G	-0.0732317	0.0086122	1.8e-17	0.015176	-0.0227371	0.0436341	0.602307	0.0142617
rs117287238	11	15090794	A	G	-0.0394324	0.00614684	1.4e-10	0.028185	-0.00303368	0.0333342	0.927486	0.0255236
rs117291242	11	380315	T	C	0.0297851	0.00528225	1.7e-08	0.036536	0.0293787	0.0230552	0.202565	0.0533328
rs117316645	19	45458212	A	G	0.0277821	0.00495454	2.1e-08	0.0421	0.0196662	0.0274876	0.474326	0.036568
rs117431393	17	42355095	G	A	0.0312254	0.00537977	6.5e-09	0.035446	0.0399297	0.0208981	0.0560454	0.0637887
rs11746801	5	55990342	A	G	-0.0123657	0.00207937	2.7e-09	0.637069	0.00810009	0.010469	0.439097	0.591688
rs11904650	2	119745127	G	A	0.0410641	0.00692419	3e-09	0.020999	0.0102538	0.0423434	0.808657	0.015308
rs12185242	17	47407071	C	A	0.0175265	0.00199898	1.8e-18	0.454836	0.00609992	0.0102775	0.552833	0.483917
rs12424054	12	107186747	A	G	0.0191212	0.00235346	4.5e-16	0.232437	-0.0280455	0.0135115	0.0379245	0.175977
rs12440800	15	61960302	T	A	0.0161	0.00229294	2.2e-12	0.255149	-0.0192884	0.0126163	0.126301	0.209506
rs12446515	16	56987015	T	C	-0.0334207	0.00213589	3.5e-55	0.322889	-0.00792965	0.0114727	0.489456	0.279631
rs12475332	2	227232047	G	T	-0.0140007	0.00225386	5.2e-10	0.260988	-0.016803	0.0126141	0.182832	0.214365
rs12504746	4	39646631	T	C	-0.0152674	0.00252148	1.4e-09	0.192857	-0.0291449	0.0144646	0.0439137	0.151832
rs12530679	7	106632113	G	A	-0.0121299	0.00201682	1.8e-09	0.48466	0.00643723	0.0103247	0.53297	0.487777
rs12669911	7	32262377	C	A	-0.0118536	0.00205405	7.9e-09	0.614026	0.00818606	0.0112423	0.466522	0.696125
rs12880341	14	64236191	C	T	0.0209696	0.00273647	1.8e-14	0.159023	0.00713161	0.0151676	0.638221	0.13429
rs12902047	15	41915522	C	A	-0.0129253	0.00214533	1.7e-09	0.313907	-0.00665734	0.0108147	0.538171	0.340534
rs1292065	17	57906288	G	C	-0.0139237	0.00218669	1.9e-10	0.709244	-0.0160302	0.011151	0.150561	0.693075
rs12926107	16	88004092	G	A	0.0126364	0.0020014	2.7e-10	0.454903	0.011291	0.0111331	0.310496	0.308167
rs12928099	16	15150505	A	C	-0.0282116	0.00218133	2.9e-38	0.296442	-0.0179856	0.0114311	0.115627	0.282677
rs12948505	17	464962	T	C	0.0138887	0.00251214	3.2e-08	0.194119	0.00395826	0.0150263	0.792224	0.136514
rs13066793	3	87037543	G	A	-0.0224583	0.00347278	1e-10	0.090095	-0.00544421	0.0187835	0.771939	0.0831009
rs13107325	4	103188709	T	C	0.0300749	0.00377743	1.7e-15	0.074905	0.108202	0.0450501	0.016314	0.0138278
rs13108218	4	3443931	G	A	-0.0305169	0.00205811	9.7e-50	0.614859	-0.0110877	0.0110346	0.314988	0.678078
rs13118477	4	89704367	A	G	0.0149897	0.00203847	1.9e-13	0.392654	0.00703262	0.0103142	0.495342	0.456419
rs1316753	5	78531337	C	G	-0.0145732	0.00202974	7e-13	0.394062	0.0145529	0.0104374	0.163225	0.42358
rs13264304	8	18214065	G	C	0.0189102	0.00276507	8e-12	0.151023	0.0305973	0.0122731	0.0126657	0.225029
rs13354321	5	157925297	C	T	-0.0154305	0.00201429	1.9e-14	0.409787	0.00069088	0.0103054	0.946549	0.483206
rs13389219	2	165528876	T	C	-0.0376242	0.00202704	6.6e-77	0.392551	-0.00314458	0.0108031	0.770989	0.349714
rs1340819	13	29145323	C	A	-0.0121655	0.00209472	6.3e-09	0.345011	-0.00352243	0.0109734	0.748211	0.32386
rs134551	22	28807625	T	C	-0.0116536	0.00211111	3.4e-08	0.335438	-0.0124297	0.0115074	0.280074	0.274474
rs1347188	4	124743259	G	A	0.0139021	0.00231385	1.9e-09	0.245797	0.033406	0.0115203	0.00373474	0.269833
rs138191773	6	72522321	A	G	-0.0471717	0.00791884	2.6e-09	0.017021	-0.134823	0.0847765	0.111758	0.00380399
rs139386986	12	34821442	T	C	-0.0216903	0.0035608	1.1e-09	0.092129	0.0304009	0.0184035	0.098553	0.0881017
rs139974673	15	44027885	C	T	0.143073	0.00623867	2.2e-116	0.026131	-0.0131541	0.0738903	0.858706	0.00503106
rs140107293	10	5267191	G	A	-0.0227003	0.00275296	1.6e-16	0.154707	-0.00978192	0.014814	0.509051	0.141666
rs1420384	2	171583876	T	G	-0.01279	0.00210534	1.2e-09	0.66699	-0.019205	0.0111259	0.0843218	0.689583
rs143076454	16	921179	A	G	0.0403999	0.00735364	3.9e-08	0.018647	-0.00654587	0.0440479	0.881863	0.0139992
rs145947882	17	41809207	C	A	0.137333	0.0063668	3.4e-103	0.025952	0.0107896	0.0302319	0.721172	0.0303859
rs1473886	2	20368519	T	G	-0.0181218	0.00198519	6.9e-20	0.477624	-0.000383581	0.0104096	0.970606	0.579917
rs148827772	4	110766064	G	A	0.0465516	0.00710636	5.7e-11	0.022544	-0.00541934	0.0350819	0.877234	0.0237203
rs149142833	20	32188142	T	C	0.0169358	0.00276509	9.1e-10	0.156359	0.0264755	0.0139165	0.057111	0.162738
rs150419156	2	27744937	A	G	-0.0505491	0.00847063	2.4e-09	0.015259	-0.00782016	0.0719924	0.9135	0.00570267
rs150423652	11	116603816	T	G	0.285824	0.0122924	1.4e-119	0.006675	-0.0279023	0.128158	0.827649	0.00187363
rs150460588	15	57023457	C	T	0.0326952	0.00484966	1.6e-11	0.044425	0.0284995	0.0297361	0.337855	0.0318056
rs150555490	11	116697081	T	C	-0.0384234	0.00427544	2.5e-19	0.056868	0.0133509	0.0271916	0.623432	0.0371875
rs150564454	8	19972140	A	G	-0.101751	0.00963178	4.4e-26	0.011556	-0.0350889	0.103297	0.734091	0.00251332
rs151235402	20	569164	T	C	0.0521833	0.00815144	1.5e-10	0.015827	0.0450537	0.0411759	0.273878	0.0161131
rs1544980	8	10677981	C	T	0.0238704	0.00248513	7.6e-22	0.198644	0.00287462	0.0131438	0.82688	0.187221
rs1567353	9	1033773	G	C	0.0148202	0.00216358	7.4e-12	0.307644	0.023199	0.0108432	0.0323952	0.334621
rs17184382	15	63792486	C	A	-0.0219251	0.00201039	1.1e-27	0.425367	-0.0260091	0.0109877	0.0179271	0.322775
rs17326656	2	48962291	T	G	0.0174394	0.00233365	7.8e-14	0.238472	-0.0262334	0.0139333	0.059731	0.16404
rs174566	11	61592362	G	A	0.0485019	0.00207982	2.8e-120	0.34974	-0.000879094	0.0104089	0.932694	0.413525
rs17585887	6	139835498	C	T	-0.0285849	0.00201656	1.3e-45	0.591074	0.00731347	0.0102806	0.476847	0.518434
rs1760801	1	154259650	A	G	-0.0202981	0.00218442	1.5e-20	0.295768	-0.0160868	0.0106474	0.130823	0.371159
rs1799831	7	44199142	T	C	0.024506	0.00273953	3.7e-19	0.156029	-0.00617375	0.0129905	0.634609	0.19206
rs1801689	17	64210580	C	A	-0.06613	0.00577722	2.4e-30	0.030543	-0.00209208	0.0526787	0.968321	0.00988035
rs1835346	6	161162290	G	A	-0.0391877	0.00654659	2.2e-09	0.023874	0.0726293	0.0434957	0.0949577	0.014538
rs186696265	6	161111700	T	C	-0.104318	0.00828522	2.4e-36	0.014693	-0.0230697	0.0411293	0.574861	0.0164771
rs188247550	19	19396616	T	C	-0.134286	0.00913128	5.9e-49	0.013117	0.037996	0.023291	0.102815	0.0508033
rs193735	5	130672958	A	G	0.0329807	0.00529922	4.9e-10	0.036665	0.00185335	0.0203901	0.927576	0.0686319
rs1938566	1	98478981	T	C	-0.0212127	0.00267054	2e-15	0.834537	-0.00483604	0.012153	0.690683	0.768346
rs2043085	15	58680954	C	T	-0.0308028	0.00204157	1.9e-51	0.612184	0.00983228	0.0104091	0.34487	0.580125
rs2068888	10	94839642	A	G	-0.0318216	0.00199589	3.2e-57	0.450732	-0.00586978	0.0102844	0.568172	0.470152
rs2070341	14	24545375	T	C	0.0113012	0.00203413	2.8e-08	0.60309	0.00805874	0.0107159	0.452029	0.622964
rs2071887	22	38879010	A	T	0.016312	0.00209671	7.3e-15	0.344804	-0.00647403	0.010646	0.54311	0.366777
rs2081194	19	49263477	C	G	-0.0214115	0.00207674	6.3e-25	0.600934	-0.0216933	0.0108764	0.0460935	0.658137
rs2081687	8	59388565	C	T	-0.0261379	0.00209126	7.6e-36	0.663201	0.00737509	0.0105576	0.484831	0.616134
rs2092203	20	39858545	T	C	0.0136756	0.00199323	6.8e-12	0.481154	0.00630769	0.0102724	0.539188	0.532334
rs2131311	1	40435999	G	A	-0.0124181	0.00222753	2.5e-08	0.714636	0.0194737	0.0114464	0.0888894	0.70912
rs2131919	9	95283887	G	A	0.0173511	0.00268396	1e-10	0.164266	-0.0241987	0.0133149	0.0691528	0.180903
rs213494	1	54877103	T	C	0.0156106	0.00207578	5.5e-14	0.648345	0.00243165	0.0114224	0.831418	0.717509
rs2137557	3	188439236	C	T	0.0117624	0.00208003	1.6e-08	0.645612	-0.00684407	0.0109125	0.530541	0.667929
rs2187114	18	70517838	A	G	-0.0185151	0.00330375	2.1e-08	0.101024	-0.00494382	0.0157276	0.753262	0.125789
rs2237029	4	55535336	A	G	-0.0139399	0.00204019	8.3e-12	0.601353	0.0244724	0.0105709	0.0206091	0.607941
rs2240466	7	72856269	A	G	-0.122769	0.00301848	1e-200	0.122916	-0.00220854	0.0154872	0.886603	0.126081
rs2240533	14	71541026	C	T	-0.0129897	0.00215234	1.6e-09	0.309898	-0.00254267	0.0112567	0.821295	0.296451
rs2244278	9	107661129	A	C	-0.0269912	0.00306133	1.2e-18	0.120553	0.00713164	0.0177706	0.688186	0.0920581
rs2267373	22	38600542	T	C	0.0215638	0.00202145	1.4e-26	0.580693	0.0288134	0.010465	0.00589984	0.597527
rs2302263	11	64021821	T	C	0.0436112	0.00349051	8e-36	0.088863	0.0211792	0.0153194	0.166817	0.128102
rs2304969	17	4692559	T	G	-0.0161469	0.0028501	1.5e-08	0.144932	-0.0124794	0.0116247	0.283033	0.269199
rs2305746	19	35556300	G	A	0.0282544	0.0039744	1.2e-12	0.933319	-0.00677892	0.0212721	0.749972	0.938246
rs2382825	2	219184275	T	C	-0.0134774	0.00204919	4.8e-11	0.622954	0.0071599	0.0116197	0.537772	0.730548
rs2407278	8	37399290	G	A	-0.0339449	0.00581961	5.4e-09	0.030154	0.0190565	0.0230684	0.408756	0.053025
rs2487294	10	113937941	T	G	0.0183191	0.00222084	1.6e-16	0.723477	-0.00940495	0.0110039	0.39272	0.682747
rs2604568	4	15102518	A	T	0.0116923	0.00210543	2.8e-08	0.663895	0.00439393	0.0116981	0.707206	0.737897
rs2699805	7	26394297	A	G	-0.0201313	0.00203748	5.1e-23	0.399672	-0.00310131	0.0105147	0.768033	0.405056
rs275184	15	39444679	G	T	-0.0173487	0.00275263	2.9e-10	0.162051	-0.0116584	0.0128822	0.365464	0.196851
rs2773469	10	115798895	G	A	-0.0188717	0.00225426	5.7e-17	0.733286	-0.000558312	0.0117945	0.962245	0.747946
rs278981	4	40428010	C	T	0.0125871	0.00229058	3.9e-08	0.758155	0.00353109	0.0122224	0.772657	0.762246
rs2812208	13	50707087	C	G	-0.048426	0.00696323	3.5e-12	0.02089	-0.014108	0.0351189	0.687888	0.022175
rs28383314	6	32587213	C	T	0.0379005	0.00204671	1.5e-76	0.624109	-0.00344303	0.0110989	0.756399	0.687622
rs28439112	8	64664690	A	T	0.0126014	0.00226754	2.7e-08	0.255528	0.0246397	0.0129549	0.0571768	0.196741
rs28577186	16	4488191	A	G	-0.0163428	0.00211672	1.2e-14	0.664571	0.00745387	0.0107146	0.486632	0.640655
rs28752924	6	31303922	G	T	0.0243875	0.00276364	1.1e-18	0.243148	-0.0150422	0.0102854	0.143609	0.486104
rs2925979	16	81534790	C	T	-0.0322092	0.00217095	8.5e-50	0.699976	-0.0115853	0.010997	0.292115	0.677083
rs2937124	16	69862109	T	C	-0.0182561	0.00212336	8.1e-18	0.362769	-0.013296	0.010539	0.207094	0.39349
rs2943645	2	227099180	T	C	0.0402918	0.00207151	2.9e-84	0.646594	0.00760077	0.0106598	0.475825	0.638896
rs2983896	6	97029871	A	G	0.0137912	0.00242177	1.2e-08	0.21474	0.0128802	0.0131141	0.326022	0.18758
rs308	8	19817476	G	T	-0.159413	0.00698442	2.6e-115	0.020597	0.0251741	0.0302623	0.405486	0.0304501
rs3103310	3	12473045	G	A	0.0202549	0.00236652	1.1e-17	0.241785	-0.0160295	0.0138129	0.245854	0.170402
rs320369	1	118143517	G	A	-0.0125327	0.00214567	5.2e-09	0.683292	-0.000412419	0.0106728	0.969176	0.628359
rs325485	5	103995368	G	A	-0.0117435	0.00204042	8.6e-09	0.602889	-0.0189808	0.0107913	0.0785941	0.647835
rs326222	11	47259668	C	T	0.0252203	0.00215698	1.4e-31	0.697957	-0.0212739	0.0104818	0.0423965	0.59784
rs343	8	19810787	A	C	-0.141493	0.00361052	1e-200	0.083129	0.0110588	0.0211946	0.601827	0.063024
rs34389637	3	12132016	C	CT	0.025209	0.0040263	3.8e-10	0.934514	0.00936393	0.0187773	0.618002	0.918872
rs34682685	16	72096227	A	G	0.0337428	0.00326987	5.8e-25	0.104198	-0.0253935	0.0221312	0.251212	0.0580267
rs35140741	7	15906686	CAAAAAAAA	C	-0.0155759	0.00206772	5e-14	0.634615	-0.000850862	0.010856	0.937528	0.658563
rs35763453	12	46215895	C	T	0.02845	0.00435137	6.2e-11	0.058647	0.01201	0.0277005	0.664604	0.0368122
rs36043408	1	203511492	A	G	-0.0128072	0.00198554	1.1e-10	0.502153	0.00513894	0.0102845	0.617302	0.479521
rs3731696	2	203431804	G	A	0.0218939	0.00303176	5.1e-13	0.121188	0.0212545	0.0156625	0.17477	0.122405
rs3758413	10	17268839	C	T	0.0111232	0.00201767	3.5e-08	0.417724	-0.000746865	0.0104466	0.943005	0.416563
rs3775228	4	87985166	T	C	0.0338197	0.00203602	5.8e-62	0.399717	0.0151629	0.0105271	0.149763	0.396404
rs3808477	8	116670347	T	C	-0.0133854	0.00220342	1.2e-09	0.279294	0.00369379	0.0110996	0.739295	0.308626
rs3814883	16	29994922	T	C	0.0148926	0.00199657	8.7e-14	0.482498	0.0157148	0.0104076	0.131061	0.410935
rs3820897	2	3642361	C	T	0.0197269	0.00260304	3.5e-14	0.819861	-0.00516934	0.0108916	0.63506	0.650297
rs394872	21	46582100	T	C	0.0111807	0.00200285	2.4e-08	0.536237	0.019749	0.0103566	0.0565327	0.565151
rs3974807	11	49161967	T	C	0.0159776	0.00253125	2.8e-10	0.189267	-0.00281074	0.0142216	0.843327	0.156728
rs4128205	2	165467068	C	A	0.0115011	0.00199472	8.1e-09	0.509173	0.00425229	0.0104053	0.682785	0.576429
rs4134963	6	20486798	T	C	-0.0189544	0.00254235	9e-14	0.189878	-0.0151054	0.0130701	0.247792	0.193229
rs4471666	16	85198965	G	T	-0.022461	0.00396699	1.5e-08	0.069488	0.00912702	0.018545	0.62261	0.0855152
rs4665972	2	27598097	C	T	-0.10025	0.00203577	1e-200	0.604587	-0.0123045	0.0105945	0.245477	0.624628
rs4675812	2	242395674	A	G	-0.0142305	0.00201176	1.5e-12	0.587882	0.00665154	0.0105623	0.528864	0.617015
rs4731701	7	130430930	T	C	-0.0325803	0.00198921	2.7e-60	0.493088	-0.0072915	0.0102875	0.478466	0.464277
rs4760254	12	57766392	C	G	-0.0281414	0.00232488	1e-33	0.23908	-0.0189147	0.0121545	0.119663	0.23276
rs4761234	12	69732105	C	T	-0.0140236	0.00199376	2e-12	0.484365	-0.0173758	0.0104469	0.0962609	0.412038
rs4765148	12	124478637	T	G	-0.0251537	0.0021456	9.7e-32	0.312686	-0.0061956	0.0114107	0.587155	0.290587
rs480823	11	116525730	C	T	0.15572	0.00371974	1e-200	0.078996	0.023512	0.0140118	0.0933448	0.158908
rs483082	19	45416178	T	G	0.0862119	0.00234474	1e-200	0.23535	0.00410501	0.0121877	0.736256	0.236434
rs483808	19	7957481	T	C	-0.0136636	0.00218517	4e-10	0.701973	-0.00685886	0.0106181	0.518305	0.623299
rs4841580	8	11517977	C	T	-0.0245383	0.00200093	1.4e-34	0.434941	0.0108153	0.0103275	0.294991	0.483063
rs4969179	17	76391454	G	T	-0.0177529	0.00203649	2.8e-18	0.60445	-0.0164652	0.0112528	0.143411	0.705077
rs4976033	5	67714246	G	A	0.0177909	0.00205178	4.3e-18	0.402122	0.0164183	0.0104686	0.116805	0.403564
rs499293	11	30504660	A	G	-0.0117912	0.00208902	1.7e-08	0.65807	-0.0171843	0.0106296	0.105955	0.620472
rs5112	19	45430280	G	C	0.0684501	0.00213412	1e-200	0.533428	-0.00892126	0.0105904	0.399567	0.583851
rs551243	11	66074483	C	G	0.0143952	0.00199178	4.9e-13	0.469258	0.00985647	0.0103444	0.340677	0.443399
rs55646464	5	173324971	T	G	0.0121913	0.00217016	1.9e-08	0.300087	0.0101296	0.0104251	0.331223	0.412425
rs55966194	20	45599090	G	C	-0.0178509	0.00221245	7.1e-16	0.281997	0.00618177	0.0125578	0.622532	0.214046
rs56397607	10	114042643	G	A	0.0174851	0.00257608	1.1e-11	0.182538	-0.0016892	0.013942	0.903565	0.163734
rs56902258	14	23733114	A	T	-0.0151434	0.0025129	1.7e-09	0.196198	-0.0158342	0.0129006	0.21967	0.195336
rs5755799	22	36012864	G	C	0.0118859	0.00200343	3e-09	0.453747	0.00406931	0.0102801	0.69222	0.484283
rs581080	9	15305378	C	G	0.0175432	0.00258442	1.1e-11	0.819008	-0.0111712	0.0147582	0.449082	0.855316
rs58542926	19	19379549	T	C	-0.103184	0.00378074	5.3e-164	0.074608	-0.0169046	0.0210806	0.422609	0.0642685
rs6028716	20	38547459	A	G	-0.0128217	0.00228302	2e-08	0.258428	0.00703522	0.0133185	0.597341	0.182444
rs6073958	20	44551855	C	T	0.0556952	0.00249344	1.6e-110	0.198674	-0.00408333	0.0134426	0.761311	0.177051
rs60856912	17	65892343	T	G	0.0248329	0.00270829	4.8e-20	0.162906	0.0244609	0.0124422	0.0493015	0.217663
rs61729990	11	117052532	A	C	-0.0558488	0.00752135	1.1e-13	0.017888	0.0698029	0.061985	0.260113	0.0072029
rs61830291	1	221001142	C	A	0.0287484	0.00337913	1.8e-17	0.095791	-0.0123461	0.016085	0.442752	0.115326
rs61905078	11	116596309	C	A	0.199898	0.00379494	1e-200	0.073841	0.0116261	0.0167103	0.486589	0.106068
rs61993685	14	100765823	C	T	-0.0234087	0.00373997	3.9e-10	0.076413	0.0259612	0.0188354	0.168106	0.0812486
rs62102718	19	33891013	T	A	0.0202348	0.00220142	3.9e-20	0.286196	-0.00532606	0.0113406	0.638607	0.287976
rs62112763	19	7220013	G	C	0.01935	0.00200786	5.6e-22	0.438929	-0.00731254	0.0103588	0.480234	0.433441
rs62117489	19	8442202	A	C	-0.0427743	0.00431389	3.6e-23	0.056432	-0.0216429	0.0282442	0.443513	0.0352826
rs62128802	19	48341814	T	C	-0.0158746	0.00257782	7.4e-10	0.183216	0.0242613	0.0136389	0.0752679	0.169539
rs62135012	2	50731010	A	G	-0.0117482	0.00207507	1.5e-08	0.357929	-0.024886	0.0103615	0.0163159	0.428291
rs62271373	3	150066540	A	T	0.0419639	0.00426588	7.8e-23	0.059967	0.00997687	0.0250696	0.690655	0.0433839
rs62274099	3	156810578	T	C	0.0120882	0.00202424	2.3e-09	0.424205	0.0121201	0.0105071	0.248702	0.410508
rs62397245	5	176750688	G	C	0.0149941	0.00239634	3.9e-10	0.22236	-0.0200973	0.011912	0.0915756	0.247681
rs62427982	6	107437166	T	C	-0.0133153	0.00213196	4.2e-10	0.32217	-0.00577536	0.0106742	0.58847	0.37475
rs62473520	7	130583442	C	T	-0.0211003	0.00380118	2.8e-08	0.077998	-0.0336872	0.0207014	0.103674	0.0661434
rs6432622	2	161340270	G	A	-0.0108868	0.00198007	3.8e-08	0.490264	-0.0076876	0.0103548	0.457833	0.451057
rs6506033	18	289209	T	C	-0.0228948	0.00383903	2.5e-09	0.072523	0.00152294	0.0168064	0.927797	0.103929
rs6517522	21	40553845	C	T	-0.0129031	0.00199242	9.4e-11	0.498138	-0.000530533	0.0106902	0.960419	0.365315
rs6532798	4	100054827	T	C	0.013792	0.00216353	1.8e-10	0.697405	-0.0239796	0.0111689	0.0317929	0.695951
rs6562773	13	74188935	G	A	-0.0120538	0.00201057	2e-09	0.547533	-0.00634815	0.0102708	0.536523	0.509738
rs6572807	14	52480621	G	A	0.0124759	0.00224899	2.9e-08	0.267065	-0.0177366	0.0115554	0.124802	0.271092
rs6752845	2	37095139	C	G	-0.0137812	0.00200389	6.1e-12	0.431425	0.0231852	0.01031	0.0245251	0.455681
rs676210	2	21231524	A	G	-0.0735169	0.00244968	7.1e-198	0.205293	0.00265005	0.011593	0.819187	0.267124
rs6792725	3	24520283	G	A	-0.0152543	0.00221886	6.2e-12	0.692404	-0.000579095	0.0104386	0.955759	0.543498
rs67981690	12	21343886	G	A	0.0299225	0.00297454	8.3e-24	0.129887	0.00301261	0.0130592	0.817557	0.190897
rs6800707	3	52516293	G	C	0.0298848	0.00253832	5.3e-32	0.810543	0.0175025	0.0174828	0.316764	0.90269
rs6805924	3	69879670	T	G	0.0109684	0.00200571	4.5e-08	0.430548	0.013064	0.010377	0.208055	0.425255
rs684773	3	135956305	C	A	0.0291133	0.00234718	2.5e-35	0.766797	0.00769906	0.0143844	0.592487	0.847634
rs6882076	5	156390297	C	T	0.0331011	0.00206122	4.9e-58	0.634285	-0.0173895	0.0109667	0.112814	0.66699
rs6916318	6	127435106	T	A	0.0267283	0.0019907	4.2e-41	0.530533	-0.0232208	0.0102757	0.0238342	0.500653
rs696825	9	86583076	T	C	-0.0202838	0.00228763	7.5e-19	0.252926	0.00699665	0.0109907	0.524387	0.319526
rs698927	1	93836218	C	A	-0.0183059	0.00256302	9.2e-13	0.183785	-0.020279	0.0133088	0.127576	0.180574
rs6999569	8	126475770	G	A	-0.0860885	0.00198061	1e-200	0.470737	-0.00195128	0.0102992	0.849733	0.457676
rs7000494	8	19873502	C	G	0.136538	0.00584159	8e-121	0.030042	0.0485717	0.0370377	0.189718	0.0195531
rs7077812	10	81096071	C	T	0.0142284	0.00250611	1.4e-08	0.194911	0.00262971	0.0128381	0.8377	0.197791
rs7134375	12	20473758	A	C	-0.0171435	0.00200504	1.2e-17	0.431174	0.0273808	0.0104936	0.00907298	0.407716
rs7135509	12	22765676	C	T	-0.0121338	0.00221197	4.1e-08	0.293196	-0.0234515	0.0112453	0.037028	0.296687
rs71368855	19	56087586	T	C	0.026073	0.00312826	7.8e-17	0.115087	-0.0396324	0.0204054	0.0521063	0.0684657
rs7140110	13	114544024	C	T	0.0283172	0.00217811	1.2e-38	0.298338	-0.00428622	0.0115524	0.710619	0.280389
rs71538127	7	1010801	G	C	0.0176494	0.00303718	6.2e-09	0.122052	-0.0352512	0.0174569	0.043453	0.0980306
rs71603401	4	18034463	G	A	0.0264991	0.00291753	1.1e-19	0.136804	0.0210787	0.0192042	0.272375	0.0774792
rs7215055	17	17458353	G	A	0.0389233	0.00410062	2.3e-21	0.062892	-0.012024	0.0190461	0.527836	0.0781778
rs7244	5	153800513	A	G	0.0151978	0.00261808	6.4e-09	0.174166	-0.027311	0.0135423	0.043725	0.176372
rs72555385	7	73123473	G	A	0.0653776	0.0046178	1.7e-45	0.048975	0.0391729	0.0348393	0.260848	0.0227665
rs72644085	5	55783832	C	T	-0.0196036	0.00281241	3.2e-12	0.146036	0.000574479	0.0153487	0.970143	0.127516
rs7274718	20	56113783	A	G	0.0159491	0.00202919	3.8e-15	0.598516	0.0112312	0.0104272	0.28143	0.592242
rs72784786	2	28489549	A	G	0.0263468	0.00416714	2.6e-10	0.060638	-0.0334598	0.0203412	0.0999862	0.0679246
rs72801474	5	132444128	A	G	-0.0307938	0.00344154	3.6e-19	0.091843	-0.0391954	0.022341	0.0793597	0.0581356
rs729761	6	43804571	G	T	0.0177868	0.00221435	9.5e-16	0.711859	-0.00361948	0.0112452	0.747551	0.696693
rs73025562	6	160562481	A	G	0.0138633	0.00231292	2e-09	0.245879	0.0246565	0.0110218	0.0252825	0.318376
rs7308584	12	6706744	A	G	0.0149992	0.00256911	5.3e-09	0.184436	-0.000611362	0.0119586	0.959227	0.24268
rs7400002	13	114524944	G	A	0.0139701	0.00236663	3.6e-09	0.230609	-0.0265896	0.0114973	0.0207405	0.274269
rs74090351	1	61705898	A	G	-0.0250097	0.00393658	2.1e-10	0.068143	-0.0287	0.01914	0.13375	0.0767752
rs742036	16	960725	A	G	-0.0143632	0.00205112	2.5e-12	0.375259	-0.00552586	0.010913	0.612607	0.338846
rs7424120	2	59313974	T	C	-0.0123561	0.00203065	1.2e-09	0.601724	0.00142316	0.0104542	0.891716	0.598137
rs75268115	11	18301915	G	A	-0.0207435	0.0035798	6.8e-09	0.084699	-0.0094554	0.0175623	0.590306	0.0945741
rs75609851	8	19871080	A	G	-0.199116	0.0100401	1.6e-87	0.01048	-0.0656978	0.0456482	0.150089	0.0127897
rs75721796	7	150296604	A	G	0.0210491	0.00245993	1.2e-17	0.214459	-0.00765549	0.0109734	0.4854	0.319075
rs75942983	12	62787720	T	A	-0.0201303	0.00361206	2.5e-08	0.083627	0.00289378	0.0242308	0.904938	0.0479499
rs77009508	6	161004972	G	A	0.0450912	0.00379997	1.8e-32	0.073734	0.011523	0.0217024	0.595451	0.0601784
rs7704653	5	90255685	G	A	0.0157533	0.00224582	2.3e-12	0.723029	0.0224229	0.0120365	0.0624755	0.753397
rs7714361	5	112490629	C	A	0.0138858	0.00236622	4.4e-09	0.233667	-0.000691979	0.0115379	0.952176	0.272116
rs7735249	5	53310139	G	C	0.0268635	0.00315997	1.9e-17	0.112767	0.000378319	0.0157966	0.980893	0.121329
rs78058190	2	219699999	A	G	0.0816071	0.00510649	1.7e-57	0.05045	0.028686	0.0187457	0.12595	0.0829176
rs7847285	9	13723175	C	T	-0.0116104	0.00202626	1e-08	0.589213	-0.0104947	0.0105766	0.321072	0.621818
rs78484485	11	116598065	A	G	-0.0758529	0.00439863	1.2e-66	0.054016	0.00867857	0.0177239	0.624379	0.0913892
rs7861679	9	123375589	T	C	0.0122025	0.00216741	1.8e-08	0.696815	-0.0118067	0.011419	0.301156	0.717158
rs79153732	8	19662937	T	C	0.0773626	0.00758596	2e-24	0.017389	-0.0396296	0.0658019	0.547003	0.00624116
rs79287178	3	172294500	A	G	0.0500946	0.00600435	7.2e-17	0.031151	-0.0146898	0.0258783	0.570273	0.0418959
rs79357714	11	116902639	G	A	-0.0289463	0.00476453	1.2e-09	0.045724	-0.020308	0.0253459	0.422995	0.0435165
rs80276949	10	52373245	A	G	0.0457563	0.00669008	8e-12	0.022677	0.0401569	0.0469119	0.391995	0.0129126
rs8102873	19	57488423	T	C	0.0123302	0.00201474	9.4e-10	0.584919	-0.00763313	0.0103124	0.459184	0.474908
rs8126001	20	62711459	T	C	-0.0163778	0.00199681	2.4e-16	0.489576	0.000376988	0.0103552	0.970959	0.521907
rs852388	7	5574239	C	G	0.0157124	0.00245601	1.6e-10	0.211278	0.0223095	0.015707	0.155506	0.128121
rs867939	18	19911690	A	G	-0.0136048	0.00202516	1.8e-11	0.57621	0.0110968	0.0102791	0.280343	0.522909
rs880315	1	10796866	C	T	-0.011772	0.00210497	2.2e-08	0.340211	-0.00380169	0.0104368	0.715664	0.412562
rs921971	18	57861663	C	T	0.01565	0.00225602	4e-12	0.265901	-0.00274031	0.0129712	0.832684	0.195974
rs9368503	6	27303745	T	A	-0.0119616	0.00198801	1.8e-09	0.510113	0.00414968	0.0106682	0.697293	0.631636
rs9373056	6	133797208	T	C	-0.0122839	0.00212321	7.2e-09	0.320263	0.00981891	0.0119794	0.412416	0.250326
rs9376511	6	140611419	G	A	-0.0154993	0.00246511	3.2e-10	0.203288	-0.00746413	0.0126919	0.556464	0.204017
rs9425589	1	172355276	A	G	-0.0137618	0.00200182	6.2e-12	0.566781	-0.0107307	0.0103244	0.298641	0.559634
rs9436661	1	62904575	G	T	-0.0777322	0.00207793	1e-200	0.352919	0.00450723	0.0116782	0.699533	0.264129
rs9480889	6	109189021	G	C	0.0163067	0.0024101	1.3e-11	0.783137	0.0268935	0.0149036	0.0711525	0.858673
rs954244	2	121309231	G	C	0.015323	0.00227424	1.6e-11	0.254641	0.0184283	0.0130822	0.158937	0.191387
rs9561643	13	95253131	C	A	0.0167149	0.00214481	6.5e-15	0.314726	-0.00131504	0.0105435	0.900741	0.381191
rs9584870	13	99245866	C	T	-0.0123562	0.00210377	4.3e-09	0.366179	-0.0160661	0.0109684	0.142986	0.337654
rs970069	5	140888248	T	C	0.0162322	0.00243455	2.6e-11	0.212039	0.0366535	0.0128029	0.00419769	0.201465
rs9831084	3	37025661	C	T	-0.0118516	0.00199656	2.9e-09	0.461922	0.00692866	0.0106184	0.514069	0.373959
rs9859117	3	127397553	C	G	0.0147856	0.00247772	2.4e-09	0.202649	0.000809421	0.0115619	0.944188	0.268649
rs9889402	17	73364216	A	G	0.0122827	0.00222926	3.6e-08	0.728192	-0.0189955	0.0121471	0.117866	0.765745
rs9902027	17	7440984	T	C	-0.0151609	0.00238645	2.1e-10	0.77437	-0.0024948	0.0118307	0.832984	0.745728
rs998584	6	43757896	A	C	0.0401182	0.00198999	2.2e-90	0.482727	0.00645996	0.0103172	0.531226	0.48185

## Sheet: Information of SNPs. Part 6
Supplementary Table 6. Information of identified SNPs in exposure (type 1 diabetes) and outcomes(rotator cuff syndrome).
SNP					Exposure (Type 1 diabetes)				Outcome (Rotator cuff syndrome)
RS ID	Chromosome	Position	EA	OA	Beta	Se	P-value	EAF	Beta	Se	P-value	EAF
rs10183097	2	74914779	C	T	0.2053	0.0322	1.81602e-10	0.1362	-0.00831491	0.0142911	0.560685	0.15154
rs1027769	3	131984573	T	G	-0.9962	0.1588	3.51998e-10	0.9966	-0.00928433	0.0336688	0.782737	0.976421
rs10760335	9	126981215	G	A	0.1357	0.0243	2.427e-08	0.3205	-0.00713946	0.0111147	0.52065	0.310035
rs10774624	12	111833788	A	G	-0.2556	0.0244	1.34307e-25	0.5037	0.0123793	0.0104999	0.238402	0.598731
rs10830227	11	88890822	A	G	0.1582	0.0233	1.024e-11	0.5741	-0.000268259	0.0102564	0.979133	0.510259
rs10865468	2	84040260	C	G	-0.1624	0.0277	4.66402e-09	0.2527	-0.00877348	0.0111187	0.430071	0.31056
rs10911399	1	183646903	G	A	-0.3707	0.064	6.74699e-09	0.0455	-0.0450055	0.0311341	0.148307	0.0276838
rs1131017	12	56435929	G	C	-0.2461	0.0238	4.24229e-25	0.5803	0.0120587	0.0103969	0.246114	0.578038
rs11571297	2	204745003	C	T	-0.1964	0.0237	1.11404e-16	0.4844	-0.00468537	0.0106202	0.659086	0.371793
rs12722495	10	6097283	C	T	-0.3145	0.0408	1.26911e-14	0.1122	0.0153878	0.0208212	0.459881	0.0644668
rs13182737	5	37642210	A	G	0.1465	0.0259	1.486e-08	0.2553	-3.16685e-05	0.0112903	0.997762	0.29042
rs17125653	14	89771348	A	T	0.2355	0.0402	4.75401e-09	0.077	0.00657813	0.01511	0.663309	0.13129
rs1869449	2	33613232	A	G	0.1769	0.0269	4.55198e-11	0.2967	-0.00879242	0.011538	0.446036	0.271551
rs192324744	2	142300935	G	T	0.562	0.0875	1.36499e-10	0.0131	0.0355394	0.0422809	0.400596	0.0147579
rs194749	14	69273905	C	T	-0.1638	0.0281	5.36896e-09	0.2455	0.0144747	0.0114266	0.205241	0.278114
rs202520	20	1675292	G	A	-0.1573	0.0256	7.97095e-10	0.7222	-0.0146748	0.010861	0.176649	0.663747
rs206763	6	32970197	A	G	0.6792	0.0779	2.92685e-18	0.0202	0.0234694	0.0414794	0.571523	0.0155062
rs2071647	12	9914005	A	T	0.1526	0.0258	3.29602e-09	0.2755	-0.00527345	0.0117019	0.652242	0.261402
rs2111485	2	163110536	G	A	0.1577	0.0248	1.892e-10	0.6033	0.00754513	0.0104072	0.468456	0.583951
rs2144013	6	33065993	G	A	0.2234	0.0317	1.75509e-12	0.2093	0.0230119	0.0129929	0.0765438	0.192298
rs2269247	1	64107284	T	C	0.1709	0.0295	7.27897e-09	0.1804	0.00708449	0.0111368	0.524689	0.308572
rs231971	16	28536519	G	A	0.2411	0.0399	1.55199e-09	0.1026	0.0201979	0.026647	0.448463	0.0387294
rs34296259	9	12903066	A	T	0.6637	0.1171	1.42699e-08	0.0082	0.0261253	0.0227618	0.251064	0.0521871
rs34536443	19	10463118	C	G	-0.4139	0.0665	4.84295e-10	0.0515	-0.0494992	0.030238	0.101633	0.030265
rs34954	5	75998201	A	C	-0.4912	0.0863	1.253e-08	0.0443	-0.0163486	0.01926	0.395972	0.077493
rs4566101	15	49219631	C	T	0.1755	0.0255	6.22874e-12	0.2697	-0.00260511	0.011407	0.819353	0.282415
rs506770	6	31785228	C	G	1.0048	0.0426	3.3266e-123	0.768	-0.00435465	0.0125529	0.728663	0.785965
rs55996894	14	101302463	C	G	-0.1785	0.0323	3.12802e-08	0.204	0.0122982	0.0144527	0.394811	0.150763
rs59680223	12	74547684	T	C	0.6421	0.1032	4.99804e-10	0.0081	0.0220225	0.0403099	0.58484	0.0161574
rs62410259	4	41713671	A	G	-0.3796	0.0533	1.01789e-12	0.077	-0.021985	0.0190554	0.248607	0.0798835
rs6679677	1	114303808	A	C	0.6527	0.0346	3.41822e-79	0.0993	0.000366924	0.0145432	0.979872	0.14595
rs6719660	2	130096389	G	A	0.2918	0.0524	2.51698e-08	0.9354	0.00111329	0.0265954	0.96661	0.960393
rs689	11	2182224	T	A	0.7004	0.0354	2.30303e-87	0.7109	-0.0288182	0.0126915	0.0231665	0.789176
rs6909461	6	31353950	C	A	-0.314	0.0332	3.05703e-21	0.2529	-0.0069083	0.0110987	0.533651	0.307096
rs741172	16	11200798	T	C	-0.2034	0.0258	3.11387e-15	0.3205	0.0185261	0.0113098	0.10141	0.288678
rs77523242	10	62395516	C	T	-0.3705	0.0635	5.423e-09	0.0623	-0.0120781	0.0343165	0.724868	0.0239133
rs8056814	16	75252327	A	G	0.2641	0.0415	1.98701e-10	0.0793	0.00571076	0.0186406	0.759329	0.0827333
rs9273363	6	32626272	A	C	1.2786	0.0334	1e-200	0.3317	0.0354865	0.011452	0.00194361	0.277283
rs9296062	6	32895894	C	G	0.6913	0.054	1.36994e-37	0.0509	-0.0411083	0.0196662	0.0365898	0.0736082
rs9468618	6	29750776	T	C	-0.3009	0.0489	7.52801e-10	0.0975	0.0287796	0.0225045	0.200954	0.0557101

## Sheet: Information of SNPs. Part 7
Supplementary Table 7. Information of identified SNPs in exposure (type 2 diabetes) and outcomes(rotator cuff syndrome).
SNP					Exposure (Type 2 diabetes)				Outcome (Rotator cuff syndrome)
RS ID	Chromosome	Position	EA	OA	Beta	Se	P-value	EAF	Beta	Se	P-value	EAF
rs10077431	5	112927686	A	C	-0.0487	0.0089	4.75e-08	0.214668	-0.00340033	0.0134639	0.800615	0.176505
rs10087241	8	30863722	A	G	-0.0475	0.008	2.8e-09	0.594893	-0.0035268	0.0107501	0.742858	0.638757
rs10100265	8	10633159	C	A	-0.0491	0.0079	6.29e-10	0.61049	-0.0168921	0.010354	0.102794	0.544296
rs10114341	9	96919182	C	T	-0.0409	0.0072	1.15e-08	0.440754	0.0017428	0.0103947	0.866849	0.42426
rs10401969	19	19407718	C	T	0.0921	0.0133	4.13e-12	0.0765858	-0.0176826	0.0211629	0.403408	0.063838
rs1050226	6	7281654	G	A	-0.0491	0.0074	3.34e-11	0.406792	-0.00475242	0.0105818	0.653349	0.375915
rs1061813	5	14847331	A	G	-0.0429	0.0073	3.37e-09	0.537119	-0.0143371	0.0105791	0.175343	0.621173
rs1063355	6	32627714	G	T	0.0709	0.0079	3.72e-19	0.602436	0.0223365	0.0102814	0.029816	0.522973
rs10740322	10	71485458	A	G	0.0477	0.0085	2.11e-08	0.687104	0.0113574	0.0117673	0.33446	0.741568
rs10811661	9	22134094	C	T	-0.1569	0.0098	4.13e-58	0.173605	0.0120552	0.0146544	0.410715	0.142066
rs10830963	11	92708710	G	C	0.0909	0.008	5.85e-30	0.275768	0.0102878	0.0107203	0.337227	0.356913
rs10842994	12	27965150	T	C	-0.0755	0.0091	1.02e-16	0.197025	-0.0102042	0.0135836	0.452524	0.17277
rs10974438	9	4291928	C	A	0.0591	0.0075	3.01e-15	0.351215	-0.00844002	0.0106038	0.426067	0.374785
rs11098676	4	123833154	C	T	0.054	0.0096	2.03e-08	0.787639	-0.0120133	0.0133851	0.369443	0.821568
rs11107116	12	93978504	T	G	0.0467	0.0085	3.75e-08	0.219714	-0.00786981	0.011861	0.507009	0.250442
rs1111875	10	94462882	T	C	-0.0948	0.0072	3.61e-39	0.408262	-0.0134208	0.0102895	0.192126	0.477579
rs11257655	10	12307894	T	C	0.0737	0.0087	1.97e-17	0.206773	0.00874675	0.0116892	0.454294	0.264653
rs1127655	1	117530507	T	C	-0.0438	0.0079	2.47e-08	0.529064	-0.014922	0.0102916	0.147081	0.534624
rs11708067	3	123065778	G	A	-0.0965	0.0086	5.93e-29	0.23899	-0.0390569	0.0137653	0.00454915	0.170157
rs11925227	3	170766618	A	G	-0.0534	0.0095	2.25e-08	0.183439	0.016456	0.0129852	0.205052	0.196089
rs11926707	3	46925539	C	T	0.0463	0.0082	1.69e-08	0.625556	0.00503651	0.0108412	0.642237	0.651467
rs12088739	1	51506886	G	A	-0.0884	0.013	9.79e-12	0.0898481	-0.0188551	0.0220547	0.392593	0.0585418
rs12299509	12	4406281	G	A	0.0467	0.0073	2.09e-10	0.478622	0.0234183	0.0104385	0.0248674	0.509993
rs12617659	2	121309759	T	C	-0.0685	0.0103	2.83e-11	0.147238	-0.0196523	0.0143985	0.172288	0.150002
rs12945601	17	17653411	C	T	-0.048	0.008	1.72e-09	0.613603	-0.0143232	0.0103377	0.165887	0.563437
rs12970134	18	57884750	A	G	0.0555	0.008	5.31e-12	0.26512	-0.00238857	0.0129655	0.853837	0.196143
rs13234269	7	130429186	A	T	-0.0583	0.0078	6.98e-14	0.492515	-0.00744656	0.010288	0.469182	0.464301
rs13239186	7	117510621	T	C	0.0539	0.0085	2.7e-10	0.302029	-0.0114756	0.0107329	0.28498	0.365776
rs13330951	16	69563842	G	A	-0.0456	0.0081	1.54e-08	0.488314	-0.0152344	0.0103047	0.139301	0.498691
rs13389219	2	165528876	T	C	-0.0722	0.0074	2.11e-22	0.394368	-0.00314458	0.0108031	0.770989	0.349714
rs1359790	13	80717156	A	G	-0.0796	0.008	2.8e-23	0.2867	-0.00699468	0.0112858	0.535403	0.295449
rs1496653	3	23454790	G	A	-0.0769	0.0088	2.57e-18	0.204782	-0.0016777	0.0111013	0.879876	0.310489
rs1552224	11	72433098	C	A	-0.1034	0.0101	8.64e-25	0.15421	0.00019203	0.0120706	0.987307	0.236152
rs16988333	22	30552813	G	A	-0.0745	0.013	9.17e-09	0.0904035	-0.00167356	0.018312	0.927182	0.0853017
rs17086692	4	53134293	T	G	-0.0467	0.0084	2.48e-08	0.313426	-0.0149339	0.0110631	0.177055	0.312877
rs17168486	7	14898282	T	C	0.0742	0.0094	2.18e-15	0.173603	0.012595	0.0128616	0.327447	0.198399
rs17405722	17	40542501	A	G	0.087	0.0146	2.28e-09	0.0741526	-0.0193687	0.0171221	0.257968	0.100446
rs17411031	8	19852310	G	C	-0.045	0.0081	3.04e-08	0.261729	-0.000257111	0.0119307	0.982807	0.24654
rs1758632	9	34025640	G	C	0.0491	0.0081	1.36e-09	0.623407	0.0107825	0.0103068	0.295489	0.549375
rs17631783	17	61687600	T	C	-0.0487	0.0089	3.95e-08	0.26346	-0.0123784	0.0123089	0.314584	0.229138
rs17791513	9	81905590	G	A	-0.1027	0.0148	4.61e-12	0.0605985	-0.0325073	0.0157473	0.0389879	0.120341
rs1801214	4	6303022	T	C	0.0903	0.0074	5.52e-34	0.599585	0.00667515	0.0103823	0.520265	0.576045
rs1899951	3	12394840	T	C	-0.1118	0.0109	1.64e-24	0.123288	-0.0056855	0.0136736	0.677554	0.170496
rs2237892	11	2839751	T	C	-0.096	0.0157	8.75e-10	0.0624896	0.00207887	0.0232683	0.928809	0.0517229
rs2246618	6	31478986	T	C	0.0513	0.0084	1.2e-09	0.307253	0.0294819	0.0112301	0.00865825	0.294831
rs2261181	12	66212318	T	C	0.0985	0.0118	9.18e-17	0.09647	-0.0208162	0.0197559	0.292034	0.0733197
rs2294120	8	146003567	G	A	-0.0443	0.0079	1.62e-08	0.455879	0.00410042	0.0102991	0.690532	0.465856
rs2296173	1	39913351	G	A	0.065	0.0087	7.66e-14	0.212011	-0.00322335	0.0130832	0.805393	0.190135
rs2299383	7	103418846	T	C	0.0412	0.0073	1.49e-08	0.423455	-0.0214163	0.0103041	0.0376695	0.466108
rs243019	2	60585806	C	T	0.0566	0.0071	2.29e-15	0.455831	0.00355977	0.0103229	0.730214	0.449224
rs2493394	1	120471224	G	A	0.073	0.0113	1.15e-10	0.107338	-0.00520776	0.0149412	0.727426	0.137207
rs2796441	9	84308948	A	G	-0.0715	0.0073	1.96e-22	0.416458	0.0155244	0.0103949	0.135316	0.417202
rs2820426	1	219660535	G	A	0.0521	0.0073	1.3e-12	0.610058	0.0128882	0.0105299	0.220967	0.613953
rs2867125	2	622827	C	T	0.0601	0.0096	4.33e-10	0.827825	0.00455582	0.0138839	0.742809	0.834595
rs2908282	7	44248828	A	G	0.0552	0.0094	4.25e-09	0.177395	0.0280621	0.0166747	0.0923911	0.106299
rs2925979	16	81534790	C	T	-0.0534	0.0078	9.06e-12	0.70085	-0.0115853	0.010997	0.292115	0.677083
rs2943656	2	227121918	G	A	0.0902	0.0074	6.7e-34	0.635133	0.00455685	0.0105438	0.665607	0.617947
rs3217992	9	22003223	T	C	0.0527	0.0073	7.23e-13	0.369901	0.00269781	0.0105298	0.79779	0.385013
rs340874	1	214159256	C	T	0.0626	0.0073	8.41e-18	0.563904	0.0116074	0.0103758	0.26327	0.43241
rs348330	1	229672955	A	G	-0.0487	0.0081	1.86e-09	0.633451	0.0109203	0.0107706	0.310632	0.643975
rs3756784	6	131950233	G	T	0.0505	0.0091	2.59e-08	0.185838	0.014588	0.0124007	0.239441	0.219889
rs3802177	8	118185025	A	G	-0.1217	0.008	2.32e-52	0.311281	-0.0124793	0.0105846	0.238397	0.375704
rs459193	5	55806751	G	A	0.0711	0.0083	8.81e-18	0.745338	0.000935298	0.011025	0.932393	0.683305
rs4622883	3	152188290	G	A	-0.0435	0.0078	3.02e-08	0.508544	0.00730658	0.0105881	0.490147	0.388869
rs4686471	3	187740899	C	T	0.0534	0.0081	4.28e-11	0.609775	0.00581467	0.010589	0.582921	0.609812
rs4812829	20	42989267	A	G	0.0532	0.0095	2.44e-08	0.160871	-0.00739918	0.0126734	0.559332	0.20651
rs4823182	22	44377442	G	A	0.0482	0.0077	3.36e-10	0.335748	0.0211512	0.0103368	0.0407352	0.441933
rs4865796	5	53272664	A	G	0.053	0.0078	1.33e-11	0.69309	0.0180364	0.0108831	0.0974631	0.669219
rs516946	8	41519248	C	T	0.0824	0.0085	3.16e-22	0.760633	-0.0118045	0.0127201	0.353397	0.795786
rs5215	11	17408630	T	C	-0.0678	0.0073	2.09e-20	0.639941	-0.0135652	0.0102784	0.186908	0.527766
rs55966194	20	45599090	G	C	-0.0526	0.0088	2.25e-09	0.281312	0.00618177	0.0125578	0.622532	0.214046
rs576674	13	33554302	A	G	-0.0654	0.0097	1.79e-11	0.832515	0.000620635	0.0176734	0.971987	0.904977
rs6059662	20	32675727	G	A	0.0446	0.0079	1.51e-08	0.663176	0.0118494	0.0122871	0.334854	0.770383
rs61953351	12	121456616	T	G	-0.07	0.0091	1.98e-14	0.249902	-0.0246623	0.0114299	0.0309507	0.284286
rs622217	6	160766770	C	T	-0.0485	0.0077	3.13e-10	0.483932	0.00382422	0.0102559	0.70924	0.503127
rs6494307	15	62394690	G	C	-0.0443	0.0078	1.67e-08	0.426225	-0.0188805	0.0103438	0.0679563	0.44654
rs6515236	20	22435749	C	A	-0.0504	0.0091	3.34e-08	0.24933	-0.002145	0.0126544	0.865399	0.209604
rs67232546	11	128398938	T	C	0.0596	0.0096	4.66e-10	0.209222	0.0120988	0.0143812	0.400184	0.151033
rs6767484	3	185520578	G	A	0.1209	0.0076	2.7e-56	0.312261	0.0129788	0.0111142	0.242903	0.307361
rs6785040	3	63897915	C	T	-0.0633	0.0111	1.26e-08	0.15066	-0.00447427	0.0123963	0.718148	0.218578
rs6795735	3	64705365	T	C	-0.0558	0.0073	1.63e-14	0.410912	0.0063746	0.0106905	0.550984	0.358893
rs6878122	5	76427311	A	G	-0.0564	0.0079	1.19e-12	0.681791	-0.00551359	0.0122465	0.652553	0.771916
rs6960043	7	15052860	C	T	0.064	0.0071	3.61e-19	0.521837	0.00737335	0.0104594	0.48084	0.411038
rs7144011	14	79940383	T	G	0.0482	0.0085	1.64e-08	0.221063	0.0246905	0.0120216	0.0399908	0.240927
rs7177055	15	77832762	A	G	0.0647	0.0079	2.75e-16	0.718289	-0.0165148	0.0111168	0.13739	0.693493
rs7240767	18	7070642	C	T	0.0451	0.0081	2.16e-08	0.383677	-0.00620171	0.0105036	0.554898	0.394254
rs72802358	16	75243657	C	G	-0.1168	0.0133	1.97e-18	0.101594	-0.00332283	0.0173653	0.848252	0.0968321
rs72892910	6	50816887	T	G	0.0648	0.0099	6.43e-11	0.172394	-0.00525714	0.0127704	0.680584	0.203355
rs735949	4	185716232	C	T	-0.0711	0.0106	1.95e-11	0.14115	0.0346243	0.0170094	0.0417907	0.102626
rs753270	10	80964975	C	T	0.0528	0.0079	2.7e-11	0.583535	-0.00531347	0.0104088	0.609717	0.57847
rs7561798	2	228973660	G	A	0.04	0.0072	2.79e-08	0.482171	0.0287946	0.0103009	0.0051843	0.450694
rs7572970	2	161136656	G	A	0.059	0.0087	1.39e-11	0.722047	0.00853246	0.0127331	0.502793	0.795331
rs7607777	2	43629931	T	G	-0.137	0.0125	9.4e-28	0.105906	0.321292	0.884307	0.716361	0.00011751
rs7674212	4	103988899	T	G	-0.0465	0.0075	6.18e-10	0.408864	-0.0169848	0.0103903	0.102118	0.425063
rs7685296	4	153254121	T	C	-0.0511	0.0081	2.32e-10	0.279365	0.0207179	0.0112838	0.0663453	0.293487
rs7729395	5	102100576	T	C	0.1373	0.016	1.1e-17	0.0509409	-0.0424378	0.0222293	0.0562497	0.0563672
rs7756992	6	20679709	G	A	0.1297	0.0078	6e-62	0.266896	-0.00150915	0.0108666	0.889545	0.33273
rs7786095	7	156983847	G	A	-0.0743	0.0129	9.64e-09	0.10386	-0.0202241	0.0221288	0.360754	0.0574137
rs780094	2	27741237	C	T	0.0692	0.0074	5.16e-21	0.612845	-0.0128716	0.010726	0.230124	0.644264
rs7845219	8	95937502	C	T	-0.0422	0.0072	4.54e-09	0.492786	-0.00994621	0.0102519	0.331958	0.508599
rs7903146	10	114758349	T	C	0.3059	0.0077	1e-200	0.291585	-0.0107851	0.0128981	0.403055	0.200458
rs7929543	11	49351026	C	A	0.0828	0.0138	2.2e-09	0.0831599	-0.0357425	0.0194958	0.0667513	0.0751398
rs7955901	12	71433293	T	C	-0.0444	0.0072	7.16e-10	0.556668	-0.00675817	0.0106405	0.525339	0.629185
rs8068804	17	3985864	A	G	0.0587	0.0078	4.41e-14	0.325097	-0.00915561	0.0112428	0.415444	0.298881
rs8108269	19	46158513	G	T	0.0644	0.0079	3.11e-16	0.281015	-0.0100599	0.0111102	0.365216	0.312693
rs825476	12	124568456	T	C	0.0524	0.0073	6.8e-13	0.580549	0.0221304	0.0104592	0.034355	0.596231
rs840967	2	65701757	A	C	-0.0497	0.008	5.44e-10	0.605922	0.00896696	0.0103214	0.384972	0.481842
rs849135	7	28196413	A	G	-0.0999	0.0072	1.04e-43	0.499052	-0.0152853	0.0103169	0.138452	0.464904
rs853974	6	127068983	C	T	-0.0601	0.0088	7.86e-12	0.737586	0.00868889	0.0115533	0.452008	0.730351
rs9369425	6	43810974	A	G	-0.0546	0.0085	1.13e-10	0.708185	-0.00683979	0.0110827	0.537129	0.688608
rs963740	13	51096095	T	A	-0.0479	0.0086	2.23e-08	0.294299	-0.00396101	0.0125863	0.752984	0.212469
rs9844972	3	150097635	C	G	0.0956	0.0148	1.03e-10	0.0697229	-0.000373356	0.0227243	0.986891	0.0538867
rs9894220	17	46989154	G	A	-0.0585	0.0079	1.52e-13	0.43374	0.00518037	0.0104347	0.619574	0.411639
rs9928094	16	53799905	G	A	0.1045	0.0072	3.59e-47	0.42602	0.0185317	0.0103707	0.0739486	0.428055
rs993380	4	83584496	G	A	-0.0507	0.0081	4.59e-10	0.66555	0.000756212	0.0104861	0.94251	0.598059
rs9940149	16	300641	A	G	-0.058	0.0095	9.29e-10	0.178556	-0.0115999	0.016698	0.487251	0.106825

## Sheet: Information of SNPs. Part 8
Supplementary Table 8. Information of identified SNPs in exposure (fasting glucose) and outcomes(rotator cuff syndrome).
SNP					Exposure (Fasting glucose)				Outcome (Rotator cuff syndrome)
RS ID	Chromosome	Position	EA	OA	Beta	Se	P-value	EAF	Beta	Se	P-value	EAF
rs10305457	6	39034095	T	C	0.0235	0.0032	1.20893e-14	0.065	-0.0323225	0.0185526	0.0814723	0.0848902
rs10487796	7	15063430	A	T	-0.0261	0.0016	4.61849e-52	0.484	0.0045621	0.0103134	0.658237	0.459663
rs1057394	2	27324036	A	G	-0.0124	0.0018	1.91117e-12	0.625	0.0166126	0.0107532	0.122369	0.638721
rs10811660	9	22134068	A	G	-0.0223	0.0022	7.9378e-25	0.165	0.0121518	0.0146543	0.406974	0.142051
rs10830963	11	92708710	G	C	0.0772	0.0019	1e-200	0.286	0.0102878	0.0107203	0.337227	0.356913
rs10838524	11	45870177	G	A	-0.0238	0.0016	1.55883e-40	0.52	0.000769142	0.0102753	0.940331	0.483683
rs10838693	11	47350553	C	G	0.0177	0.0018	3.44191e-23	0.314	0.0218577	0.0104753	0.036925	0.40432
rs10974438	9	4291928	C	A	0.0198	0.0017	9.84691e-31	0.38	-0.00844002	0.0106038	0.426067	0.374785
rs11603349	11	72460694	C	T	-0.0236	0.0022	3.11602e-25	0.168	0.00224754	0.0120675	0.852251	0.237305
rs11610045	12	133063768	A	G	0.0144	0.0019	3.25987e-13	0.454	-0.0102207	0.0103417	0.323005	0.491144
rs11619319	13	28487599	G	A	0.0173	0.002	3.41193e-20	0.234	-0.00523519	0.0117722	0.656531	0.253596
rs11708067	3	123065778	G	A	-0.0281	0.002	1.62592e-43	0.177	-0.0390569	0.0137653	0.00454915	0.170157
rs12055786	6	153431125	T	C	0.012	0.0017	1.166e-11	0.384	0.0138966	0.0103511	0.179427	0.437988
rs12541643	8	81076874	T	C	0.0118	0.0019	4.51097e-09	0.479	-0.01731	0.0102786	0.0921658	0.478281
rs1260326	2	27730940	C	T	0.0282	0.0017	4.48126e-65	0.587	-0.0124011	0.0107755	0.249787	0.650447
rs12784552	10	113036354	G	A	-0.0329	0.003	2.86286e-31	0.076	-0.0210435	0.0179616	0.241366	0.0886197
rs12888855	14	100830818	A	C	-0.0135	0.002	6.01866e-12	0.189	0.0251896	0.0132181	0.0566905	0.186147
rs12898997	15	75090349	T	C	-0.0098	0.0017	4.64098e-09	0.598	-0.0082797	0.0103264	0.422671	0.559856
rs157512	5	55809127	C	T	-0.0134	0.0021	5.426e-10	0.27	-0.00840701	0.0112224	0.453779	0.297141
rs1604038	3	170709193	T	C	-0.0198	0.0018	4.46786e-28	0.288	0.0162789	0.0116366	0.161831	0.264159
rs16851397	3	141134818	G	A	-0.0327	0.0042	1.26009e-12	0.045	0.00320559	0.0284382	0.910252	0.0343151
rs16913693	9	111680359	G	T	-0.0394	0.0049	2.81968e-16	0.029	0.0297139	0.033524	0.37543	0.0238554
rs17168486	7	14898282	T	C	0.028	0.0021	4.16965e-36	0.176	0.012595	0.0128616	0.327447	0.198399
rs17265513	20	39832628	C	T	0.0158	0.0021	5.10152e-14	0.204	0.00302468	0.0113975	0.790715	0.282959
rs17270243	15	60862500	G	A	0.0104	0.0021	3.61601e-08	0.24	0.0258048	0.0130659	0.0482714	0.192545
rs17437560	3	152180329	T	C	-0.0175	0.0032	3.33096e-08	0.11	0.0467316	0.0221338	0.0347448	0.0594121
rs174583	11	61609750	T	C	-0.0168	0.0017	3.37132e-22	0.375	-0.00182555	0.0104126	0.860827	0.414626
rs1820176	5	95696585	C	T	-0.0247	0.002	1.90502e-34	0.296	0.0176978	0.0110437	0.109038	0.312161
rs189548	2	54941112	A	G	-0.0123	0.002	2.81099e-09	0.723	0.0207876	0.0122918	0.090803	0.775132
rs194518	7	89853149	A	G	0.0102	0.0018	8.75709e-09	0.52	0.00822218	0.0104131	0.429761	0.579738
rs2238435	16	4014282	G	C	-0.0112	0.0019	3.82402e-09	0.619	-0.0323824	0.0103837	0.00181727	0.578043
rs2302593	19	46196634	G	C	-0.0106	0.0017	5.66905e-10	0.495	-0.00490642	0.0102824	0.633244	0.47916
rs2461385	2	169700463	C	T	-0.0217	0.0024	2.73023e-19	0.852	0.000862608	0.0159414	0.956847	0.880061
rs2595701	7	44148553	G	A	-0.0189	0.0021	4.47816e-19	0.683	0.00985784	0.0111694	0.377467	0.691814
rs2657879	12	56865338	G	A	0.0119	0.0022	7.33398e-09	0.202	-0.0135136	0.0133225	0.310417	0.18198
rs2839671	10	26505822	A	G	-0.016	0.0022	8.37915e-14	0.164	0.00125467	0.014995	0.933317	0.137633
rs348330	1	229672955	A	G	-0.0122	0.002	3.03599e-10	0.631	0.0109203	0.0107706	0.310632	0.643975
rs35889227	14	90055468	T	G	-0.013	0.0019	3.36504e-10	0.617	-0.00089691	0.0106576	0.932932	0.636308
rs3778321	6	7250270	A	G	-0.0186	0.0021	3.15718e-17	0.176	-0.0379635	0.0124603	0.00231324	0.219267
rs3829109	9	139256766	A	G	-0.0163	0.002	1.08693e-15	0.276	-0.00911997	0.0107389	0.395745	0.351136
rs3842753	11	2181060	G	T	-0.0134	0.0022	2.84099e-09	0.72	-0.0294644	0.0127016	0.0203554	0.789626
rs39713	22	30343186	T	C	-0.0169	0.0031	1.76701e-08	0.062	0.000328408	0.0182936	0.985677	0.0855359
rs4760278	12	57771153	A	C	-0.011	0.002	3.33096e-08	0.181	-0.0171732	0.0124	0.166071	0.219918
rs4862423	4	185726548	T	C	0.0123	0.0019	4.44703e-10	0.401	-0.0227344	0.010589	0.0317944	0.382554
rs537183	2	169774646	T	C	0.0663	0.0017	1e-200	0.64	0.0045402	0.0108603	0.675906	0.656649
rs6113722	20	22557099	A	G	-0.0424	0.0044	7.65949e-25	0.066	0.00186295	0.0273167	0.945628	0.0370734
rs6489811	12	121893626	G	A	0.011	0.0018	3.26701e-09	0.512	0.0108607	0.0105493	0.303237	0.606725
rs6538804	12	97848910	G	C	-0.0142	0.0019	9.41239e-14	0.377	-0.023372	0.0107663	0.0299419	0.355199
rs6598541	15	99271135	G	A	-0.0114	0.0017	4.12382e-12	0.648	0.00569711	0.0107405	0.595813	0.648721
rs6662924	1	100894419	A	C	0.0143	0.0023	3.34103e-10	0.198	0.000872736	0.0128689	0.945931	0.198637
rs6808574	3	187740523	C	T	0.0127	0.0017	7.20941e-14	0.606	0.00527174	0.0105889	0.618584	0.609749
rs7012637	8	9173209	A	G	-0.018	0.0017	9.74541e-25	0.47	0.00988898	0.0103118	0.33756	0.508615
rs7095788	10	95384152	T	C	-0.0106	0.0018	1.97601e-09	0.358	0.00827643	0.0109453	0.44955	0.327773
rs7163757	15	62391608	T	C	-0.0217	0.0016	2.64119e-36	0.433	0.0183641	0.0103484	0.0759679	0.554951
rs7178572	15	77747190	G	A	0.0121	0.0018	7.08598e-10	0.679	-0.0127905	0.0109656	0.243445	0.676035
rs7708285	5	76425867	A	G	-0.0133	0.0019	1.253e-09	0.686	-0.00967135	0.0123713	0.434359	0.77744
rs77981966	2	43777964	T	C	-0.0246	0.0035	1.58016e-14	0.055	0.0237737	0.0289361	0.41131	0.0329153
rs78132593	1	150868102	A	C	-0.0147	0.0022	2.59801e-10	0.203	0.00914815	0.0130557	0.483491	0.191999
rs7903146	10	114758349	T	C	0.0259	0.0019	1.9948e-35	0.307	-0.0107851	0.0128981	0.403055	0.200458
rs878521	7	44255643	A	G	0.0549	0.002	2.6485e-174	0.249	0.0231048	0.0126907	0.0686657	0.205932
rs896854	8	95960511	C	T	-0.0099	0.0016	5.61203e-09	0.542	-0.0111415	0.0102698	0.277976	0.515302
rs9348441	6	20680678	A	T	0.0176	0.0018	4.40251e-20	0.272	-0.00276114	0.0108987	0.800001	0.328781
rs9650069	8	118204020	T	C	-0.0286	0.0018	8.30615e-58	0.284	-0.0108807	0.010595	0.304437	0.375008

## Sheet: Information of SNPs. Part 9
Supplementary Table 9. Information of identified SNPs in exposure (fasting insulin) and outcomes(rotator cuff syndrome).
SNP					Exposure (Fasting insulin)				Outcome (Rotator cuff syndrome)
RS ID	Chromosome	Position	EA	OA	Beta	Se	P-value	EAF	Beta	Se	P-value	EAF
rs10050393	5	157918946	C	T	-0.009	0.0019	4.84295e-08	0.46	-0.00475187	0.0103133	0.644977	0.505987
rs10865959	3	49891002	C	G	0.0138	0.0022	1.992e-08	0.3	0.0282126	0.0118254	0.0170439	0.253123
rs116141873	6	34222201	T	G	0.0428	0.0059	1.42298e-11	0.032	0.0378273	0.0314925	0.229692	0.0275671
rs11708067	3	123065778	G	A	0.0135	0.0023	1.299e-09	0.177	-0.0390569	0.0137653	0.00454915	0.170157
rs11727676	4	145659064	C	T	0.0203	0.0039	2.89801e-08	0.084	-0.0252068	0.0183733	0.170089	0.0856184
rs118164457	10	89680631	C	T	0.0345	0.0057	3.85798e-10	0.037	0.0904158	0.0452457	0.0456815	0.0134951
rs1206760	20	45582472	A	G	-0.0112	0.0019	8.82104e-10	0.522	0.00155571	0.0102755	0.87966	0.479381
rs12454712	18	60845884	C	T	-0.0142	0.0025	1.77701e-09	0.398	-0.0104824	0.0103089	0.309233	0.488028
rs1260326	2	27730940	C	T	0.0231	0.0019	8.41783e-38	0.587	-0.0124011	0.0107755	0.249787	0.650447
rs13258890	8	23615445	C	T	-0.0128	0.0025	2.76503e-08	0.252	0.0179804	0.01265	0.155206	0.208569
rs13389219	2	165528876	T	C	-0.0199	0.0019	5.83848e-28	0.409	-0.00314458	0.0108031	0.770989	0.349714
rs1351394	12	66351826	C	T	0.0111	0.0018	2.70801e-09	0.529	0.000151827	0.0102921	0.98823	0.479082
rs1474696	6	127449246	G	A	0.0147	0.0018	3.01926e-16	0.476	0.0131357	0.0102816	0.201391	0.526288
rs17036126	3	12287863	T	C	0.0209	0.003	1.279e-10	0.129	0.0350235	0.0176365	0.047049	0.0952448
rs17331151	3	52844534	T	C	-0.0162	0.0031	1.52398e-08	0.106	-0.0175186	0.0181944	0.335619	0.0893599
rs2108349	7	50786663	A	G	-0.0115	0.002	1.133e-08	0.686	0.0203048	0.0103338	0.0494265	0.530866
rs2780215	6	34236973	G	A	-0.0392	0.0063	1.064e-09	0.042	0.0118768	0.0304454	0.696463	0.0298677
rs2845885	11	63869062	T	C	-0.0204	0.0039	1.17999e-08	0.931	-0.0217515	0.019117	0.255198	0.922349
rs2943646	2	227099534	G	A	0.025	0.0019	8.47227e-39	0.623	0.00764169	0.0106597	0.473449	0.638885
rs35000407	3	12351521	G	T	-0.0258	0.0028	1.50383e-21	0.117	-0.00540572	0.0136521	0.692132	0.171512
rs3775380	4	89739808	G	A	0.0119	0.0018	1.47707e-11	0.5	0.0112123	0.010301	0.276385	0.531736
rs459193	5	55806751	G	A	0.0181	0.0021	1.12305e-18	0.715	0.000935298	0.011025	0.932393	0.683305
rs4865796	5	53272664	A	G	0.0165	0.002	7.32825e-17	0.707	0.0180364	0.0108831	0.0974631	0.669219
rs5017305	2	630902	T	A	-0.0137	0.0026	1.06699e-08	0.764	0.00626641	0.0139461	0.653194	0.836522
rs62271373	3	150066540	A	T	0.0256	0.0048	1.59599e-08	0.059	0.00997687	0.0250696	0.690655	0.0433839
rs6487237	12	21699928	A	C	0.0154	0.0026	4.68198e-09	0.79	0.0115477	0.0130699	0.376945	0.810398
rs6855363	4	157670537	C	T	-0.0125	0.002	4.03896e-08	0.347	-0.00540896	0.0119258	0.650151	0.243915
rs6905288	6	43758873	A	G	0.0112	0.0019	7.74997e-09	0.602	0.00663113	0.0103919	0.523405	0.566342
rs7012814	8	9173358	A	G	-0.0219	0.0019	8.34257e-30	0.471	0.00985413	0.0103098	0.339174	0.508856
rs7133378	12	124409502	A	G	-0.0127	0.002	5.99653e-11	0.339	-0.00511153	0.0114768	0.656046	0.283393
rs73013411	6	164126233	A	C	-0.018	0.0032	2.08401e-08	0.12	-0.000768215	0.0188171	0.967435	0.0816424
rs731839	19	33899065	A	G	-0.0121	0.0019	3.86456e-11	0.658	0.0106311	0.0107912	0.324544	0.657132
rs75179845	9	136132954	C	T	0.0216	0.0035	6.05062e-11	0.079	0.0114689	0.0150269	0.445327	0.132432
rs7903146	10	114758349	T	C	-0.0116	0.0021	1.237e-09	0.307	-0.0107851	0.0128981	0.403055	0.200458
rs860598	12	102898446	A	G	0.0177	0.0025	6.8786e-12	0.824	-0.0209496	0.0124063	0.0912914	0.779165
rs972283	7	130466854	G	A	0.0105	0.0019	1.093e-08	0.544	0.01269	0.0102893	0.217457	0.541973
rs9884482	4	106081636	C	T	0.0125	0.0019	2.87872e-11	0.392	-0.00336222	0.0105318	0.74954	0.385287

## Sheet: Information of SNPs. Part 10
Supplementary Table 10. Information of identified SNPs in exposure (systolic blood pressure) and outcomes(rotator cuff syndrome).
SNP					Exposure (Systolic blood pressure)				Outcome (Rotator cuff syndrome)
RS ID	Chromosome	Position	EA	OA	Beta	Se	P-value	EAF	Beta	Se	P-value	EAF
rs1000423	17	59475642	T	C	0.4138	0.0346	6.5013e-33	0.7316	0.000945263	0.011444	0.93417	0.721786
rs10008637	4	77414144	C	T	-0.2157	0.0302	9.2406e-13	0.4595	0.0149426	0.0103134	0.14738	0.459844
rs10028284	4	89752913	T	A	-0.2937	0.0398	1.69083e-13	0.1816	0.0199034	0.0117995	0.091641	0.253638
rs10048404	18	54578482	T	C	-0.2607	0.0317	1.90722e-16	0.3701	-0.00251133	0.0111519	0.82183	0.316987
rs1006545	10	102553647	T	G	0.6846	0.048	3.49704e-46	0.8872	-0.00163862	0.0212345	0.93849	0.936703
rs10069690	5	1279790	T	C	0.3098	0.0369	4.47301e-17	0.2582	-0.00862325	0.0112326	0.442665	0.296538
rs1010064	12	20000315	C	A	-0.3571	0.0387	3.01995e-20	0.1837	0.029357	0.0158047	0.0632426	0.120552
rs1012089	16	74171973	G	C	0.192	0.0302	1.94998e-10	0.5248	-0.0250239	0.0103058	0.0151768	0.544961
rs10188003	2	66773469	T	C	0.1883	0.0307	8.79893e-10	0.393	0.00434789	0.0104261	0.676665	0.41479
rs10207726	2	112744260	T	C	-0.2142	0.033	8.06121e-11	0.296	-0.0335061	0.0103511	0.00120806	0.438745
rs10224210	7	151413194	C	T	0.3831	0.034	1.60398e-29	0.2789	-0.0114017	0.0122569	0.352252	0.22938
rs10282122	7	2529623	T	C	-0.302	0.0327	2.45584e-20	0.6684	0.00624887	0.0117597	0.595155	0.739488
rs10420519	19	45298461	T	G	-0.4921	0.0887	2.85601e-08	0.0347	0.00336498	0.0347469	0.922851	0.0224648
rs1044822	2	230629138	T	C	-0.248	0.0424	5.15597e-09	0.1482	-0.00468313	0.0162308	0.772939	0.113363
rs10460108	18	73034151	G	A	-0.2141	0.0301	1.11995e-12	0.5199	0.0251559	0.0103028	0.0146204	0.523439
rs1049212	16	4932929	G	A	0.299	0.0302	4.58987e-23	0.5693	-0.0147557	0.0104646	0.158523	0.592253
rs10501410	11	72088806	A	G	0.4122	0.0607	1.10205e-11	0.0692	0.0128768	0.0164914	0.434907	0.107487
rs1052501	3	41925398	T	C	0.2262	0.0412	4.14295e-08	0.8329	0.00426507	0.0128079	0.739132	0.800042
rs10749572	10	82136664	T	G	-0.203	0.0302	1.88018e-11	0.5444	-0.00375818	0.0104341	0.718709	0.592176
rs10750441	11	130469044	T	C	0.1754	0.0319	3.74498e-08	0.6621	0.00457658	0.0106025	0.665994	0.629278
rs10776752	1	113044328	T	G	0.8211	0.0576	4.60999e-46	0.0809	0.0225391	0.0136693	0.0991722	0.169986
rs10777213	12	90349999	A	G	-0.1786	0.0299	2.452e-09	0.5244	0.00639879	0.0102983	0.534374	0.508013
rs10779795	1	6677064	G	A	-0.2191	0.032	7.43704e-12	0.3387	-0.0123192	0.0114347	0.281321	0.282079
rs10782230	6	126228512	A	G	0.2106	0.0302	2.91206e-12	0.4845	-0.00520414	0.0102955	0.613222	0.507139
rs10804330	2	227185749	C	T	-0.2351	0.0306	1.62293e-14	0.4332	-0.000430556	0.0103573	0.966841	0.433398
rs10914124	1	180865798	C	T	-0.234	0.0312	6.32121e-14	0.3833	0.0111469	0.0104285	0.285122	0.417076
rs10941043	5	33194751	G	T	0.2585	0.0332	6.41505e-15	0.2902	0.0122674	0.011314	0.278248	0.288676
rs10980408	9	113249071	C	T	0.7606	0.0827	3.82825e-20	0.0359	0.0736715	0.0466104	0.113974	0.0126151
rs11097909	4	106911321	C	T	0.3628	0.043	3.35274e-17	0.8528	0.00828823	0.0168445	0.622689	0.893136
rs11120093	1	207211326	T	C	-0.1792	0.0307	5.12897e-09	0.4082	-0.0132906	0.0104631	0.203999	0.406082
rs11145807	9	139520789	G	A	-0.2135	0.0322	3.53671e-11	0.5943	-0.000734046	0.010485	0.944187	0.599051
rs11159091	14	75074316	A	G	0.1978	0.0303	6.79204e-11	0.4615	-0.00537976	0.0104128	0.605404	0.428758
rs111866816	10	94441507	T	C	0.3569	0.0597	2.28802e-09	0.0709	0.0196888	0.0250643	0.432142	0.0435985
rs11191580	10	104906211	C	T	-1.0995	0.055	7.73749e-89	0.0824	-0.00807423	0.0185333	0.663083	0.0837138
rs11210029	1	41865293	G	A	0.203	0.0313	8.91867e-11	0.3678	-0.0108134	0.0105153	0.303781	0.392382
rs11222084	11	130273230	T	A	0.3363	0.0316	1.80302e-26	0.3621	-0.00917231	0.0108999	0.400065	0.336898
rs11241313	5	114428167	T	C	-0.2071	0.0326	2.22602e-10	0.3112	-0.00107678	0.0114468	0.925055	0.277415
rs112509803	7	24735004	C	G	-0.2641	0.0477	3.179e-08	0.1138	-0.0108147	0.01674	0.518254	0.106279
rs11252324	10	4124568	T	G	-0.4164	0.0573	3.61327e-13	0.0771	0.00817951	0.0236716	0.729688	0.0500472
rs112854918	22	30588910	G	C	0.5577	0.1004	2.77402e-08	0.0255	0.000391191	0.0260953	0.988039	0.0409248
rs113086489	17	7171356	T	C	0.3249	0.0307	3.80277e-26	0.5525	0.00302872	0.0104755	0.772487	0.598087
rs1133400	10	134459388	G	A	0.2975	0.0376	2.52813e-15	0.214	-0.00429953	0.0137063	0.753756	0.173694
rs113695818	12	8837407	T	C	-0.1835	0.033	2.61999e-08	0.3032	0.00216214	0.0113187	0.848507	0.288818
rs115262049	2	43196694	T	A	-0.5893	0.0552	1.2939e-26	0.0868	-0.0233574	0.0194178	0.22902	0.0766545
rs11585169	1	150572037	A	T	0.1796	0.0308	5.34306e-09	0.5773	0.0152723	0.0104135	0.142487	0.578404
rs11592107	10	122968964	A	G	0.3024	0.0326	1.54703e-20	0.3096	-0.00109106	0.0112154	0.922502	0.29817
rs11604357	11	45351729	A	C	-0.277	0.0411	1.60103e-11	0.1622	0.0214687	0.0154311	0.164146	0.12684
rs11636952	15	75114322	C	T	-0.5313	0.0328	4.22377e-59	0.6859	-0.00948154	0.0105158	0.367243	0.607764
rs11641374	16	1347717	A	C	-0.1943	0.0309	3.26002e-10	0.5995	-0.0184522	0.0109128	0.0908615	0.666376
rs11655604	17	79365861	T	C	-0.2033	0.0333	1.086e-09	0.3579	-0.0133763	0.0106841	0.210576	0.364279
rs11672660	19	46180184	T	C	0.2212	0.0381	6.31902e-09	0.1996	0.0103313	0.0117925	0.380981	0.258814
rs11694601	2	174949358	G	A	0.1909	0.0309	6.41195e-10	0.4032	0.00570083	0.010426	0.584524	0.42458
rs117206641	12	133086888	T	C	0.3154	0.0499	2.66397e-10	0.1108	-0.0349009	0.0184594	0.0586665	0.084445
rs117464403	10	107158054	A	G	0.864	0.1199	5.79562e-13	0.0183	0.0726783	0.0333046	0.0290924	0.0240093
rs11874246	18	42596789	T	C	0.2856	0.0328	3.22478e-18	0.2963	-0.0194681	0.0106973	0.0687717	0.361021
rs11925504	3	14943965	A	G	-0.2901	0.0305	1.77582e-21	0.5721	-0.0107641	0.0103173	0.29681	0.537546
rs11960210	5	157817634	C	T	-0.4727	0.0313	1.25285e-51	0.3755	-0.00178803	0.0108029	0.86854	0.344697
rs11977526	7	46008110	A	G	-0.3213	0.0312	6.62217e-25	0.4009	0.0172517	0.0109838	0.116263	0.325881
rs1199330	3	138101529	G	A	0.2654	0.047	1.65402e-08	0.1176	0.00937412	0.0164027	0.567662	0.109914
rs12042924	1	197297417	C	T	0.1807	0.0303	2.62398e-09	0.4716	-0.00394739	0.0103277	0.702302	0.545407
rs12063372	1	59621911	A	G	0.1989	0.0318	3.85798e-10	0.3846	-0.00830865	0.0105698	0.431821	0.388791
rs1209384	1	43765089	G	A	-0.2558	0.0313	2.84774e-16	0.6122	-0.00341821	0.0107909	0.751419	0.653692
rs12136922	1	67007389	A	G	0.2027	0.0304	2.68906e-11	0.4949	0.00228706	0.0103348	0.82486	0.456281
rs12153395	5	179411477	A	G	-0.3303	0.0486	1.06905e-11	0.1147	0.00849151	0.0151203	0.57439	0.13384
rs12255372	10	114808902	T	G	0.2358	0.0335	1.93821e-12	0.2883	0.00502326	0.0134141	0.70805	0.181281
rs12258967	10	18727959	G	C	-0.6327	0.0337	1.08293e-78	0.2953	-0.0126634	0.0124264	0.308168	0.2221
rs12264186	10	32289986	T	C	0.2135	0.0387	3.58402e-08	0.1871	0.01955	0.0151911	0.198116	0.133301
rs12321	22	29453193	C	G	-0.2292	0.0303	3.81417e-14	0.4328	-0.000260507	0.0105165	0.980237	0.399566
rs12426261	12	50573037	G	A	-0.3775	0.0309	2.3142e-34	0.6208	-0.00929742	0.0106089	0.380823	0.628706
rs12464602	2	43397614	A	G	-0.2437	0.0315	1.01601e-14	0.6208	-0.00768272	0.0104627	0.462769	0.598131
rs12509595	4	81182554	C	T	0.8367	0.0334	2.5527e-138	0.2923	-0.00723722	0.0111399	0.515909	0.314536
rs12511987	4	46595623	G	T	0.2329	0.0399	5.39299e-09	0.1774	-0.0179855	0.0134583	0.18142	0.178677
rs12528975	6	30988017	A	G	0.4751	0.0747	1.98299e-10	0.0489	-0.00268099	0.0277509	0.923037	0.0365317
rs12596630	16	2065666	T	C	0.4278	0.0547	5.01072e-15	0.0903	-0.0112109	0.0225769	0.619497	0.0563581
rs12610654	19	5006598	G	A	-0.2315	0.032	4.40656e-13	0.3436	0.0106231	0.0103401	0.30425	0.439453
rs12627651	21	44760603	A	G	0.3498	0.0341	1.024e-24	0.2872	-0.0209187	0.0110154	0.0575586	0.319798
rs12637573	3	121682388	G	A	0.1731	0.0302	9.94901e-09	0.5282	-0.00238937	0.0102688	0.816009	0.511929
rs12643599	4	156639846	G	A	-0.3134	0.0313	1.23197e-23	0.3605	0.0157757	0.0109608	0.15007	0.326725
rs12656497	5	32831939	C	T	0.6382	0.0307	7.14003e-96	0.5966	0.00163214	0.0104134	0.875454	0.586347
rs12657950	5	61940569	T	C	0.455	0.059	1.26911e-14	0.0744	-0.00346749	0.0144777	0.810713	0.147074
rs12661036	6	163737476	C	T	0.2104	0.0374	1.81999e-08	0.225	-0.00991048	0.0113197	0.381298	0.289959
rs12668436	7	47548893	C	T	0.2151	0.035	7.88297e-10	0.2459	0.00508265	0.0118247	0.667317	0.254812
rs12693982	2	204085635	T	C	0.2575	0.0309	7.49031e-17	0.4024	0.00299074	0.0102802	0.771111	0.518854
rs12694277	2	213188795	C	T	0.2018	0.0335	1.79602e-09	0.7054	0.00931763	0.0113643	0.412269	0.697275
rs12731646	1	169090660	T	C	-0.189	0.0307	7.21207e-10	0.409	-0.0112021	0.0103822	0.2806	0.42988
rs1275985	2	26911745	T	C	-0.5411	0.0308	4.73042e-69	0.6133	-0.00661274	0.0103324	0.522171	0.550133
rs12883810	14	68032235	T	C	-0.2382	0.0428	2.69998e-08	0.1462	-0.0123434	0.0142583	0.386656	0.153165
rs12885878	14	104007555	G	A	0.2291	0.0367	4.32305e-10	0.7663	-0.00370963	0.0114175	0.74525	0.710216
rs12906962	15	95312071	C	T	0.2653	0.0325	3.27718e-16	0.324	0.0223694	0.010528	0.0336078	0.395531
rs1290784	3	169096900	T	C	0.4124	0.0303	2.96825e-42	0.4483	0.0136324	0.0104367	0.191486	0.415113
rs1290933	4	2668217	A	C	-0.2847	0.0327	3.17176e-18	0.6919	0.00449621	0.0116904	0.700529	0.73768
rs12926550	16	81510155	A	G	-0.2548	0.0324	3.4261e-15	0.3156	-0.0028516	0.0115707	0.805333	0.272309
rs1293969	6	151959945	C	T	0.1988	0.0347	1.034e-08	0.2516	-0.0335116	0.011191	0.00274884	0.304787
rs12978472	19	7257990	G	C	-0.845	0.049	1.228e-66	0.1241	-0.0248792	0.0204422	0.223585	0.0692717
rs13016772	2	55779476	T	C	0.2522	0.0355	1.22687e-12	0.7651	0.0112551	0.0131239	0.391114	0.809551
rs13091418	3	185329756	G	C	0.2234	0.0325	6.14752e-12	0.3341	0.0086898	0.011092	0.433374	0.310379
rs13107261	4	63768826	A	G	-0.1778	0.0314	1.567e-08	0.3687	0.00458131	0.0108105	0.671723	0.341513
rs13107325	4	103188709	T	C	-0.9086	0.0592	4.21891e-53	0.0739	0.108202	0.0450501	0.016314	0.0138278
rs13253358	8	68920135	T	C	0.2127	0.033	1.128e-10	0.2979	0.0222625	0.0114322	0.051492	0.28197
rs1332813	9	9350706	C	T	-0.2203	0.0314	2.31686e-12	0.6486	-0.00307105	0.0111128	0.782276	0.686666
rs13358657	5	157938070	G	A	0.388	0.0445	2.94985e-18	0.1332	-0.00453658	0.0157508	0.77333	0.121373
rs1340030	11	30182068	C	T	-0.1936	0.0312	5.77404e-10	0.3655	-0.0257585	0.0104231	0.0134623	0.418804
rs13412750	2	191634958	A	G	-0.2889	0.0341	2.32488e-17	0.2708	-0.0184898	0.0136668	0.176086	0.172653
rs13420463	2	37517566	G	A	-0.3143	0.036	2.71519e-18	0.2266	-0.00638484	0.0125126	0.609861	0.216126
rs1375564	3	85656311	T	C	0.2579	0.0315	2.84381e-16	0.6395	-0.00194909	0.0114735	0.865107	0.716928
rs1382472	11	27273967	A	G	-0.1917	0.0307	4.46601e-10	0.4041	0.00298013	0.0109959	0.786374	0.318919
rs139354822	2	242344695	C	T	-0.6115	0.0975	3.50502e-10	0.0296	0.0429647	0.0249823	0.0854673	0.0443427
rs1408945	1	42364877	T	G	-0.3196	0.0304	8.33105e-26	0.4243	-0.0138573	0.0104111	0.183186	0.419581
rs1410222	9	77239540	T	C	0.2173	0.0388	2.16501e-08	0.8166	-0.00158835	0.0135971	0.907007	0.82813
rs141958336	19	2165383	A	G	0.7807	0.078	1.35613e-23	0.043	-0.026747	0.0176044	0.128678	0.0926572
rs1422279	5	122470209	T	C	0.331	0.0309	1.05196e-26	0.3864	-0.00219532	0.0104586	0.833742	0.40357
rs1433121	19	32591878	T	C	-0.228	0.0326	2.65522e-12	0.6906	0.00414039	0.010613	0.696444	0.624495
rs1436138	17	75316880	G	A	-0.3119	0.0315	4.72716e-23	0.3633	0.00359919	0.0107194	0.737048	0.355335
rs1437649	18	48132646	A	G	-0.2189	0.0357	8.57294e-10	0.2345	0.00788571	0.0121826	0.517444	0.23444
rs146550789	16	66781040	C	T	0.4824	0.0778	5.63806e-10	0.0417	-0.00859352	0.0216121	0.690908	0.0606166
rs148140538	22	50228044	T	C	-0.3252	0.0562	7.39095e-09	0.0808	-0.0161888	0.0238944	0.498079	0.0492485
rs148401029	8	81386066	A	C	-0.4623	0.0848	4.96798e-08	0.0352	0.00715289	0.0327529	0.827126	0.0264593
rs1493132	4	108861082	C	T	0.1766	0.0318	2.72797e-08	0.3397	-0.005374	0.0105339	0.609938	0.388179
rs1544861	11	10679441	C	T	-0.1969	0.0318	5.65796e-10	0.6605	0.0188432	0.0106436	0.0766637	0.631719
rs1551355	17	30032420	T	C	0.2098	0.0356	3.88597e-09	0.2334	0.000384239	0.011731	0.973871	0.257312
rs1565440	1	243387788	A	G	0.1746	0.0311	1.935e-08	0.3752	0.0177078	0.0106563	0.0965673	0.364585
rs1575290	6	7715689	T	C	0.1973	0.0301	5.58599e-11	0.4733	-0.00446961	0.0103053	0.664491	0.461763
rs1623474	10	18471794	T	C	0.3827	0.0321	7.66126e-33	0.3303	-0.0149947	0.0110327	0.174112	0.316894
rs1630736	6	12295987	T	C	-0.1706	0.0309	3.51601e-08	0.465	-0.0230441	0.010325	0.0256242	0.516382
rs1664781	5	53276301	A	G	0.2643	0.0326	5.69246e-16	0.6925	0.0186704	0.0108841	0.086276	0.669214
rs17010957	4	86719165	C	T	0.534	0.043	1.78115e-35	0.1463	-0.002738	0.0142949	0.848105	0.153261
rs17035181	4	157678511	G	T	-0.3074	0.0429	7.61377e-13	0.1448	0.00869237	0.0145565	0.550408	0.144704
rs17080102	6	151004770	C	G	-0.8085	0.0594	3.52209e-42	0.0694	-0.02207	0.0192256	0.250989	0.076463
rs17245822	13	73131694	C	A	0.1899	0.0312	1.15199e-09	0.3733	-0.0115929	0.0104858	0.268909	0.393176
rs17249754	12	90060586	A	G	-0.8446	0.0403	1.24997e-97	0.1683	0.0124021	0.0195568	0.52598	0.074987
rs17257081	2	135630498	G	A	-0.2274	0.0392	6.35097e-09	0.1935	-0.0263988	0.0122549	0.0312291	0.225816
rs17562391	14	100133250	T	C	0.1967	0.0306	1.34899e-10	0.4186	-0.00144715	0.0103577	0.888883	0.428726
rs17608766	17	45013271	C	T	0.6903	0.0433	2.47913e-57	0.1445	0.00415441	0.0135414	0.759002	0.175251
rs177551	11	16930289	A	C	0.373	0.0442	3.46817e-17	0.1344	0.00772404	0.0167181	0.64407	0.107852
rs17760259	2	19744462	C	T	0.2654	0.0304	2.2532e-18	0.4276	0.0185018	0.0103236	0.0731038	0.44409
rs17762	11	22492454	A	G	0.4117	0.0571	5.59887e-13	0.0777	0.00999564	0.016467	0.543844	0.109502
rs17807723	15	90023558	A	G	-0.2721	0.0443	8.42694e-10	0.138	-0.00813819	0.0130371	0.532476	0.190456
rs17812022	20	19007099	T	C	-0.3613	0.0525	5.64547e-12	0.0958	0.0248366	0.0164443	0.130954	0.110459
rs1786345	8	101674751	C	A	-0.2073	0.0307	1.344e-11	0.4338	0.000213253	0.0103965	0.983635	0.423787
rs1814951	4	111408718	A	G	-0.3231	0.0466	3.90931e-12	0.8785	-0.00310705	0.0129805	0.810825	0.807839
rs1821002	8	10640065	G	C	-0.3794	0.0307	5.19159e-35	0.5892	-0.019831	0.0103329	0.0549579	0.534289
rs1848994	19	22111366	A	G	0.2012	0.0334	1.78698e-09	0.2828	-0.0197019	0.0111826	0.078098	0.300582
rs1870735	7	155744303	G	C	-0.206	0.0311	3.60496e-11	0.5469	0.00189451	0.0103688	0.855024	0.574258
rs1871190	5	97953719	T	G	0.1954	0.0324	1.656e-09	0.3349	-0.0180337	0.0104251	0.0836604	0.435112
rs1882212	2	182981968	G	A	-0.2753	0.0363	3.33503e-14	0.2207	0.0192006	0.0142139	0.176749	0.154895
rs1882961	21	16556367	T	C	0.2443	0.0326	6.68652e-14	0.3087	-0.000643514	0.010552	0.951371	0.393279
rs1889785	1	16348729	A	G	0.1782	0.0304	4.35101e-09	0.4552	-0.0230008	0.0104727	0.0280731	0.407151
rs189267552	3	20073193	A	T	-0.8664	0.139	4.54999e-10	0.0132	-0.0929966	0.0334637	0.00545218	0.0256856
rs1896326	12	115342956	A	G	-0.2797	0.0371	4.40453e-14	0.2291	0.0204192	0.0132276	0.122665	0.184607
rs1906672	8	38130025	A	G	0.2966	0.0358	1.20393e-16	0.2319	0.0245133	0.0133722	0.066779	0.179369
rs1957563	5	157474590	T	C	0.3629	0.0342	2.31686e-26	0.265	0.0159595	0.0122822	0.193806	0.226292
rs1984195	6	79657391	A	G	0.2409	0.0303	1.76807e-15	0.4887	-0.00629839	0.0103137	0.541408	0.4547
rs1994158	15	86064327	G	A	-0.2513	0.0391	1.23299e-10	0.1807	0.0228999	0.0123133	0.0629187	0.225118
rs2014408	11	16365282	T	C	0.5169	0.0373	1.25893e-43	0.2087	0.0189589	0.0143857	0.187537	0.152386
rs2024385	12	12888438	A	T	-0.2642	0.0306	5.87625e-18	0.424	0.0170336	0.0106657	0.110254	0.373706
rs2111557	3	169325621	T	C	0.1764	0.0302	5.22096e-09	0.4675	0.0256709	0.0102629	0.0123729	0.513161
rs2126474	8	76878957	T	G	-0.2601	0.0306	1.87111e-17	0.4125	0.013745	0.0106961	0.198774	0.358095
rs2129869	12	26457650	T	A	0.2643	0.0361	2.44287e-13	0.2222	-0.0175798	0.011533	0.127434	0.270647
rs2161967	2	218680529	G	T	-0.2836	0.0307	2.86814e-20	0.5721	-0.0155667	0.0103034	0.130832	0.502592
rs2177843	10	75409877	T	C	0.4394	0.0432	2.79705e-24	0.1505	-0.0180883	0.0143474	0.207403	0.152181
rs2236295	10	64564892	T	G	-0.3028	0.0309	1.04496e-22	0.3978	0.0232193	0.010702	0.0300352	0.366039
rs2238787	22	19976406	A	G	0.2552	0.0332	1.45111e-14	0.292	1.60756e-05	0.0106318	0.998794	0.371804
rs2249105	2	65287896	G	A	-0.2927	0.0313	7.63484e-21	0.3679	-0.00446443	0.0109159	0.682552	0.33016
rs2276153	11	58407740	G	C	-0.3296	0.0351	6.55541e-21	0.243	-0.020038	0.011452	0.0801641	0.277137
rs2283500	16	4138378	C	A	-0.3106	0.0481	1.07701e-10	0.1102	-0.0155163	0.0170078	0.36161	0.103519
rs2289124	11	89224477	A	G	-0.308	0.0415	1.13501e-13	0.1673	-0.00627146	0.0142529	0.659927	0.152319
rs2291434	4	38387244	T	G	-0.2622	0.0303	5.10387e-18	0.5335	-0.0092502	0.0103813	0.372903	0.44029
rs2291516	19	11508177	A	G	0.3708	0.0505	2.16521e-13	0.103	-0.0142966	0.0157241	0.363234	0.119947
rs2353940	4	145740898	C	T	0.2075	0.0358	6.84605e-09	0.2493	0.00390424	0.0120707	0.746358	0.238746
rs2354862	8	64501744	C	A	-0.2507	0.0317	2.42326e-15	0.3593	0.00639154	0.0120571	0.596039	0.243154
rs2384063	2	25187115	T	C	0.3266	0.0357	6.32995e-20	0.7607	-0.00488876	0.0119107	0.681475	0.754464
rs2392929	7	106414069	G	T	0.7507	0.0379	1.95794e-87	0.2027	-0.00283372	0.0112084	0.800406	0.296791
rs2423514	20	10693337	G	A	-0.3011	0.0302	1.76685e-23	0.4589	0.000384593	0.0104615	0.970674	0.415859
rs246973	5	68007803	T	C	0.2479	0.0335	1.45312e-13	0.2882	-0.00602287	0.0112469	0.592294	0.300174
rs2470004	8	120358445	T	C	-0.3454	0.0392	1.28204e-18	0.8175	-0.00144683	0.0158407	0.927225	0.879142
rs2493134	1	230849359	C	T	0.3736	0.0309	1.10408e-33	0.4071	-0.00562551	0.0103664	0.587357	0.425017
rs2493296	1	3327032	T	C	0.4183	0.0442	3.1369e-21	0.1425	0.0269681	0.0165066	0.102307	0.109647
rs2498323	4	3451109	A	G	0.3171	0.0517	8.51491e-10	0.098	0.0182849	0.0206347	0.37555	0.0667878
rs2580350	2	121996007	A	G	0.1769	0.0307	8.39305e-09	0.5609	0.00506345	0.0104228	0.627105	0.580281
rs2589218	15	96785017	C	T	0.2258	0.0339	2.54273e-11	0.2703	0.00511257	0.0122981	0.677615	0.223584
rs2598	20	47241618	G	A	-0.168	0.0303	2.86999e-08	0.467	-0.00649157	0.0104189	0.533245	0.417897
rs2608029	8	129170126	G	C	-0.1805	0.032	1.60901e-08	0.3347	0.00857925	0.0110699	0.438334	0.312837
rs2610990	4	18008232	G	A	0.2903	0.0343	2.86286e-17	0.7359	0.0281717	0.0109617	0.0101695	0.675258
rs2627313	15	81006712	T	C	0.3208	0.0303	3.55222e-26	0.4454	-0.0139862	0.010494	0.182605	0.4005
rs263532	1	2164116	C	T	-0.1798	0.0307	4.71596e-09	0.4245	0.00998609	0.0103348	0.333914	0.453481
rs2643826	3	27562988	T	C	0.4473	0.0306	1.741e-48	0.4505	0.00368341	0.0104788	0.725205	0.404622
rs2652812	15	63406170	T	C	-0.2516	0.0353	1.02707e-12	0.7544	0.00692715	0.0112837	0.539275	0.705441
rs268263	2	164954174	A	T	0.5938	0.0353	1.77011e-63	0.7498	0.0170381	0.0126787	0.179002	0.793565
rs2689690	10	95899706	T	C	-0.2702	0.0316	1.14604e-17	0.3678	-0.00951927	0.0115688	0.4106	0.270072
rs2724377	1	207974818	G	A	-0.1938	0.0301	1.286e-10	0.4697	0.00219014	0.0102626	0.831007	0.489195
rs2744139	6	22384718	C	T	-0.2369	0.0355	2.47913e-11	0.2376	0.0108123	0.0123879	0.382767	0.222342
rs2745599	6	1613686	G	A	-0.2164	0.0317	8.95571e-12	0.448	-0.0127892	0.010595	0.227395	0.399222
rs2760748	17	2001604	A	T	0.3626	0.0509	1.0539e-12	0.0981	-0.00276515	0.0173581	0.873433	0.0984494
rs2776037	21	16317933	C	T	0.1851	0.0309	2.146e-09	0.5849	0.000865984	0.010366	0.933421	0.560178
rs2801008	20	51788718	G	T	0.1876	0.0324	7.36902e-09	0.3183	-0.00957829	0.0111522	0.390414	0.309132
rs2815063	6	39262535	A	C	0.2755	0.0458	1.76299e-09	0.1315	-0.0203633	0.0151823	0.179837	0.131845
rs2833834	21	33814378	A	C	0.2177	0.0338	1.217e-10	0.2765	0.00531296	0.011386	0.64077	0.284853
rs28429256	15	66931617	A	G	0.215	0.0325	3.88776e-11	0.3342	0.00157106	0.0104905	0.880954	0.405878
rs2853736	1	28838198	G	T	-0.2368	0.0331	8.33681e-13	0.3057	0.032532	0.0548255	0.552932	0.00863064
rs28572357	19	31867447	C	A	0.2733	0.0308	6.34016e-19	0.3977	-0.0125399	0.0103025	0.22354	0.46672
rs28578714	22	50727921	C	T	-0.2066	0.0327	2.52802e-10	0.3938	0.0135018	0.0105973	0.202638	0.379688
rs28650790	5	55861464	T	C	0.2287	0.0387	3.304e-09	0.1891	-0.0175932	0.0150298	0.241778	0.134259
rs28688791	7	19039605	C	T	0.3222	0.038	2.33507e-17	0.1982	0.0171628	0.0118069	0.146049	0.254389
rs28866311	15	41442195	G	T	0.2762	0.0302	5.45255e-20	0.4737	-0.00330048	0.0106605	0.756866	0.365823
rs2904315	11	48109948	G	A	0.2081	0.0325	1.57699e-10	0.6869	-0.0175185	0.0112502	0.11943	0.701455
rs2913920	5	141726983	T	C	0.2418	0.0359	1.62293e-11	0.765	0.00851125	0.0118937	0.474231	0.75054
rs2957688	11	10364963	A	G	0.3472	0.0304	2.73905e-30	0.4707	0.00170388	0.0102891	0.868471	0.478656
rs3098186	15	50810621	T	C	-0.2422	0.0303	1.41091e-15	0.5156	-0.00398732	0.0103046	0.698797	0.467861
rs3104552	9	128153616	C	T	-0.2449	0.0303	6.31393e-16	0.4393	-0.00205699	0.0103114	0.841882	0.519954
rs34025993	9	123516572	G	A	-0.223	0.0308	4.70652e-13	0.586	-0.00408854	0.0104365	0.69524	0.584206
rs34072724	7	130432469	A	G	-0.2422	0.0303	1.37309e-15	0.4889	-0.00728851	0.0102882	0.478674	0.463924
rs34079867	1	27407850	T	C	0.1992	0.0354	1.78098e-08	0.266	-0.00642854	0.0112232	0.566786	0.304384
rs34130368	10	48411796	T	G	-0.3016	0.0497	1.279e-09	0.117	-0.0243583	0.0176313	0.167114	0.0959885
rs34413141	18	777282	A	T	-0.3531	0.0393	2.46888e-19	0.1822	0.00822542	0.0151416	0.58697	0.132446
rs34518929	19	18455444	A	G	-0.22	0.0345	1.793e-10	0.2623	-0.015978	0.0123491	0.195714	0.224419
rs34535756	4	2246927	T	C	0.478	0.0786	1.181e-09	0.0394	0.0211892	0.0284367	0.456189	0.0339434
rs34727427	2	177016728	C	T	0.2353	0.0324	4.01698e-13	0.3168	0.00604999	0.0115086	0.599101	0.27634
rs34917849	8	95278307	C	G	0.3124	0.0454	5.96623e-12	0.1268	-0.00683768	0.0162847	0.67457	0.111906
rs34941092	16	50550137	A	G	-0.3225	0.0425	3.2337e-14	0.1498	-0.0208412	0.0160317	0.193602	0.117941
rs35098810	16	60635748	C	A	-0.1967	0.0356	3.19801e-08	0.2317	0.00466728	0.0119292	0.695613	0.245688
rs35413927	14	53420358	G	A	0.3002	0.0328	5.25049e-20	0.3054	0.00384312	0.0116853	0.742245	0.266029
rs35444	12	115552437	G	A	-0.4368	0.031	3.46737e-45	0.3862	0.00785987	0.0106577	0.460828	0.363983
rs35680304	7	130973495	T	C	0.2694	0.031	3.76184e-18	0.5929	0.00587276	0.0105565	0.577992	0.610921
rs35783704	8	105966258	A	G	-0.4619	0.0507	8.81455e-20	0.1042	-0.039356	0.0142334	0.00569154	0.15472
rs3735533	7	27245893	C	T	0.91	0.0577	5.29054e-56	0.9257	0.00133793	0.0175286	0.939158	0.904621
rs3764400	17	46123932	C	T	-0.3748	0.0445	3.68893e-17	0.1365	-0.00580603	0.0128379	0.651085	0.20089
rs3772219	3	56771251	C	A	-0.2733	0.0324	3.09885e-17	0.3176	-0.000711703	0.0113701	0.95009	0.284729
rs3802517	10	28233469	A	T	0.2527	0.0301	4.64836e-17	0.4618	-0.012935	0.0103837	0.212876	0.431287
rs3807925	7	18543250	G	A	0.1859	0.0319	5.38902e-09	0.3504	0.0176545	0.0106373	0.0969817	0.370768
rs3815460	14	73422259	G	C	0.285	0.05	1.20801e-08	0.1024	0.0227491	0.0208591	0.275447	0.0655186
rs3819532	12	2436837	C	T	0.1875	0.0306	9.43604e-10	0.6087	0.00318822	0.0103094	0.757129	0.540795
rs3828282	2	218779144	G	C	-0.1857	0.0318	5.29395e-09	0.5721	-0.00182948	0.0109315	0.867088	0.66573
rs3845811	2	208521512	G	C	0.2942	0.0309	1.87586e-21	0.4339	0.00480992	0.0102838	0.639987	0.464851
rs3860770	5	173301427	A	G	-0.2663	0.0333	1.20088e-15	0.2916	0.00851225	0.010478	0.416567	0.397863
rs3918226	7	150690176	T	C	0.664	0.0575	8.46058e-31	0.0811	0.0318637	0.0201752	0.114257	0.0694125
rs3950627	16	86436343	A	C	0.1851	0.0308	1.82398e-09	0.531	0.0180244	0.0105417	0.0872991	0.61234
rs3980686	3	168697602	T	G	-0.4998	0.0487	1.02707e-24	0.1075	-0.01286	0.0187216	0.492142	0.0817339
rs404100	1	25366987	T	C	0.1935	0.0303	1.68298e-10	0.4513	0.00255766	0.0102804	0.803524	0.466767
rs4143175	12	67782397	C	T	-0.2187	0.0352	5.10399e-10	0.7591	-0.00467804	0.0123485	0.70481	0.777111
rs42032	7	92237426	A	G	-0.3231	0.0345	7.39265e-21	0.2641	-0.028249	0.0116473	0.0152929	0.264434
rs4245599	10	60365755	G	A	0.1794	0.0305	4.03497e-09	0.5416	0.0101554	0.0102877	0.323576	0.462587
rs4260863	8	129386613	G	C	-0.1911	0.0314	1.17101e-09	0.3837	-0.016028	0.0111655	0.151147	0.303893
rs4274337	13	41967193	G	A	0.2968	0.0406	2.48428e-13	0.8303	-0.00154598	0.0152758	0.919388	0.869927
rs4284362	10	45377839	A	C	-0.2256	0.0338	2.60976e-11	0.7181	0.011211	0.0107261	0.295928	0.644937
rs4408839	3	153729768	G	A	0.2301	0.0345	2.42493e-11	0.2567	-0.00552606	0.0114614	0.629702	0.276062
rs4440615	8	141057641	A	G	-0.2201	0.0312	1.87413e-12	0.6321	0.00822883	0.0104031	0.428943	0.587445
rs4499560	3	70920485	T	A	0.2199	0.0326	1.46285e-11	0.6829	-0.0162425	0.0113247	0.151501	0.709706
rs4511593	17	7455536	T	C	-0.2881	0.0318	1.27909e-19	0.6528	-0.00791484	0.0106909	0.459099	0.640299
rs4553000	9	34223553	T	C	-0.2035	0.03	1.09396e-11	0.5141	-0.00721701	0.0102624	0.4819	0.513729
rs4577304	2	73403040	C	T	0.1767	0.0302	4.98701e-09	0.4767	0.010006	0.0103194	0.332227	0.455745
rs4606697	15	100087596	A	G	-0.3196	0.0523	9.71091e-10	0.1041	0.000695747	0.0189714	0.970745	0.0839449
rs4651224	1	184585182	T	C	0.1986	0.0306	8.99912e-11	0.4474	-0.00733859	0.0102989	0.476118	0.484052
rs4734868	8	92793786	G	A	0.1844	0.0321	9.2151e-09	0.3303	0.0323547	0.0104065	0.00187668	0.408513
rs4775769	15	48939888	G	T	0.4162	0.0517	7.75711e-16	0.9055	0.0178131	0.0213091	0.403189	0.936658
rs4784541	16	51704452	C	T	0.2015	0.0307	4.9272e-11	0.5252	0.00427888	0.0103443	0.679132	0.508601
rs483071	13	22294117	T	C	0.2709	0.0313	5.09331e-18	0.6248	-0.00812269	0.0104399	0.436544	0.584216
rs4834792	4	120555696	A	T	0.1973	0.0303	7.24102e-11	0.4796	0.00247452	0.0103027	0.810189	0.461825
rs4838021	9	125657099	T	C	-0.3009	0.0453	3.12968e-11	0.1289	-0.0442865	0.0141081	0.00169481	0.158105
rs4873492	8	51947549	T	C	0.3431	0.0403	1.61399e-17	0.1724	0.0114503	0.0138308	0.407734	0.167452
rs4876133	8	1710404	C	G	0.22	0.0336	6.2273e-11	0.711	0.0132097	0.0116949	0.258678	0.740659
rs488834	1	10767902	T	C	-0.3799	0.0365	2.35396e-25	0.7645	0.0111184	0.0119178	0.350859	0.74993
rs4888408	16	75432824	A	G	0.3653	0.0307	1.41514e-32	0.5855	0.00958467	0.0103597	0.354869	0.571697
rs4925159	17	18185510	A	G	0.2174	0.0305	9.65606e-13	0.4246	-0.00344028	0.0103315	0.739142	0.441685
rs4926499	1	249155909	C	G	0.2965	0.0438	1.33291e-11	0.8263	0.00167244	0.0129583	0.897308	0.800515
rs4932373	15	91429287	C	A	0.635	0.0328	2.49e-83	0.3258	0.00944083	0.0116555	0.417947	0.267886
rs4952609	2	40555733	G	A	-0.2124	0.0347	9.60395e-10	0.2561	0.0154475	0.0110092	0.160572	0.324689
rs4955575	3	169534538	C	A	-0.2158	0.0348	5.63106e-10	0.2539	-0.00269195	0.0112504	0.810891	0.298833
rs4957026	5	361148	G	A	-0.1982	0.0323	8.11895e-10	0.6601	0.000181553	0.0109712	0.986797	0.676749
rs4961293	8	141812374	T	C	0.2268	0.0303	7.3536e-14	0.4513	0.00371626	0.0103028	0.71832	0.544814
rs4980379	11	1888614	T	C	0.5764	0.032	2.46718e-72	0.3719	-0.000746934	0.010444	0.942985	0.404492
rs509564	11	57448117	T	C	0.2622	0.0363	5.08394e-13	0.226	-0.0123884	0.0113388	0.274584	0.284081
rs509833	6	159711515	G	A	-0.329	0.044	7.07946e-14	0.8614	0.00847062	0.0156792	0.589028	0.878292
rs55732192	2	162278233	T	G	-0.3358	0.0521	1.153e-10	0.0947	0.00225381	0.0154019	0.883658	0.126117
rs55924432	4	26812737	T	C	0.2651	0.0317	5.69508e-17	0.401	-0.00569607	0.0102839	0.579661	0.477827
rs55944332	2	145726621	G	A	0.2613	0.0355	1.79184e-13	0.2368	-0.0210377	0.0117768	0.0740389	0.256426
rs56288724	17	60767135	G	A	0.2178	0.031	2.01094e-12	0.4169	-0.0305359	0.0105429	0.0037752	0.394087
rs56407827	18	42179819	T	C	0.3603	0.034	2.78099e-26	0.2687	-0.00433631	0.0110767	0.695444	0.315378
rs571689	19	49207554	T	C	0.228	0.0304	6.7655e-14	0.5196	0.0198279	0.0104216	0.0570953	0.409848
rs573455	11	117267884	G	A	-0.1994	0.0303	4.772e-11	0.539	-0.0104954	0.0102913	0.307808	0.526642
rs5742643	12	102837863	C	T	0.2233	0.0349	1.525e-10	0.7513	0.0122105	0.0121673	0.315593	0.764595
rs57786342	14	69260028	A	G	0.2317	0.0374	5.626e-10	0.2059	-0.0216926	0.012142	0.0740065	0.235432
rs57866767	10	96023077	C	T	-0.4501	0.0304	1.13789e-49	0.4322	-0.00990594	0.0108323	0.360463	0.34458
rs57946343	10	63499951	C	T	-0.716	0.0426	2.10184e-63	0.1473	-0.0187359	0.016964	0.269398	0.102506
rs59980837	1	115827266	T	G	1.0997	0.1163	3.31513e-21	0.0178	-0.0448661	0.0467441	0.337144	0.0123451
rs60138042	19	30350005	G	C	-0.3395	0.0619	4.14295e-08	0.0645	0.00528155	0.0191991	0.783244	0.077576
rs60191654	9	753648	G	A	0.2382	0.0385	5.87503e-10	0.1882	0.00460974	0.0138595	0.739432	0.164618
rs6026578	20	57463472	G	C	0.185	0.0316	4.59399e-09	0.6269	0.0156255	0.0107616	0.146513	0.647228
rs6026744	20	57742388	T	A	0.7131	0.0461	6.99842e-54	0.1229	0.0184111	0.0138103	0.182483	0.165652
rs6029756	20	40266681	A	G	-0.2712	0.033	1.88408e-16	0.3225	0.00494414	0.0105453	0.639178	0.396082
rs6031431	20	42795152	G	A	0.2617	0.0304	7.04855e-18	0.4624	-0.00878273	0.0102942	0.393561	0.493207
rs60444686	10	115717311	A	G	0.5905	0.0782	4.42385e-14	0.0406	-0.0255483	0.0279241	0.360234	0.0360785
rs604723	11	100610546	C	T	0.655	0.0339	2.54624e-83	0.7244	0.0255312	0.0117109	0.0292476	0.741528
rs6054139	20	6327810	A	G	0.2094	0.0306	8.22811e-12	0.606	0.00435682	0.0106504	0.682483	0.626379
rs6058088	20	30139886	G	T	-0.2832	0.0417	1.14393e-11	0.1561	-0.0343843	0.0127768	0.00712049	0.205696
rs6062324	20	62446351	A	G	-0.3294	0.0363	1.18413e-19	0.2364	0.00189339	0.0125437	0.880021	0.216396
rs6078093	20	11168669	A	G	-0.1849	0.0304	1.19501e-09	0.428	0.0107394	0.0104487	0.304035	0.410433
rs6090907	20	47410231	A	G	-0.3854	0.0425	1.28588e-19	0.147	-0.0369588	0.0180119	0.0401782	0.090667
rs60909079	4	83830244	C	G	-0.2114	0.0351	1.73002e-09	0.2492	-0.0199708	0.0126419	0.114168	0.208445
rs6108787	20	10967214	G	T	0.4274	0.03	5.38146e-46	0.4704	0.00342163	0.0103613	0.741225	0.435489
rs61772592	1	56979681	G	A	0.3181	0.0455	2.8622e-12	0.1255	0.0091742	0.0137494	0.504616	0.166744
rs61917655	12	48210787	T	C	0.3427	0.0514	2.67979e-11	0.1014	0.00572782	0.0173865	0.741822	0.0968184
rs62047964	16	70729954	T	C	0.5115	0.0686	9.29394e-14	0.0622	-0.0305698	0.0213782	0.152731	0.0626247
rs62076622	17	61090958	G	A	-0.2363	0.0377	3.78504e-10	0.1987	0.0207128	0.0122181	0.0900264	0.228169
rs62082230	18	22676071	A	T	-0.1884	0.0345	4.689e-08	0.2773	0.020872	0.0126509	0.0989737	0.211015
rs62170470	2	146989797	C	T	-0.1972	0.0321	7.68493e-10	0.3983	0.00594426	0.0103549	0.565933	0.435391
rs62309747	4	48713862	A	G	-0.2244	0.0304	1.59294e-13	0.4734	-0.00330255	0.0102546	0.74741	0.516571
rs62512914	8	82828857	G	A	-0.2066	0.0306	1.41808e-11	0.4152	-0.00661394	0.0103259	0.521834	0.495893
rs6271	9	136522274	T	C	-0.5547	0.0611	1.18304e-19	0.0735	0.000929938	0.0205213	0.963856	0.0675591
rs641620	11	117074229	C	T	0.3193	0.044	3.73766e-13	0.1453	-0.0126303	0.0142122	0.374168	0.154667
rs6438857	3	124557643	C	T	-0.2736	0.0305	3.13184e-19	0.4226	0.000892455	0.0103539	0.931311	0.447157
rs6445583	3	53562894	A	G	0.2774	0.0349	1.89583e-15	0.7465	0.0202445	0.0118415	0.0873353	0.749807
rs6452769	5	87389027	A	G	-0.3143	0.0377	7.82168e-17	0.2053	0.0202287	0.0148279	0.172493	0.140186
rs6490019	12	115920472	G	A	0.2897	0.0309	6.6115e-21	0.6204	0.017827	0.0112087	0.111732	0.697588
rs6504213	17	62381714	C	T	0.2982	0.0312	1.24796e-21	0.5818	0.0111742	0.0103521	0.280403	0.559881
rs6540119	16	87984477	T	A	-0.2016	0.0322	3.92898e-10	0.666	0.015484	0.0104074	0.136809	0.581925
rs6562778	13	74223828	G	A	-0.178	0.0304	4.95496e-09	0.5411	-0.016146	0.0103106	0.117356	0.542547
rs658780	1	78555928	G	T	0.2028	0.0347	5.28506e-09	0.2553	0.000554591	0.0124522	0.964476	0.217341
rs665445	18	51842682	A	C	-0.1909	0.0334	1.15199e-08	0.2794	-0.00940061	0.0120857	0.436671	0.236435
rs66864335	11	65390803	A	G	-0.3963	0.0365	1.79391e-27	0.2211	-0.00407188	0.0129464	0.753127	0.194987
rs6699618	1	11881441	G	C	-0.9115	0.041	1.6788e-109	0.1599	-0.00542513	0.014546	0.709174	0.144321
rs6731373	2	68503044	A	G	0.1913	0.0326	4.18196e-09	0.3492	0.00478829	0.0123658	0.698593	0.225419
rs6732123	2	69534650	C	G	-0.1737	0.0307	1.51702e-08	0.4174	-0.00607275	0.0105791	0.565946	0.378262
rs6737318	2	114083120	G	A	-0.2348	0.0364	1.12899e-10	0.2218	-0.0349532	0.0125186	0.00523661	0.217338
rs67617547	7	90297177	G	C	-0.1799	0.0322	2.39299e-08	0.3303	0.00580462	0.0110858	0.600551	0.312822
rs6771917	3	48108442	C	T	0.3793	0.0355	1.38899e-26	0.7523	0.0405675	0.0128536	0.00159875	0.797124
rs6788907	3	158212823	A	G	0.221	0.0339	7.30971e-11	0.2682	0.00306458	0.0115453	0.790671	0.271184
rs6788984	3	41107173	G	A	-0.2999	0.0432	3.80627e-12	0.1437	-0.012784	0.0197225	0.51686	0.0752878
rs68085857	1	217737629	T	C	0.274	0.0357	1.67803e-14	0.234	0.00483851	0.0120896	0.688993	0.23657
rs68115553	3	27704702	G	A	0.6445	0.1143	1.737e-08	0.0199	0.0201079	0.0326516	0.538005	0.0258386
rs6870654	5	63831964	C	T	-0.2136	0.0347	7.58106e-10	0.2546	-0.0182919	0.0129699	0.158439	0.196104
rs6892983	5	127845030	A	C	0.3427	0.0307	7.11377e-29	0.4022	-0.00840835	0.0108175	0.436988	0.346183
rs6921291	6	97066242	T	C	0.3575	0.0385	1.57507e-20	0.1907	0.00642508	0.0155924	0.680291	0.123469
rs6957161	7	131361319	G	A	-0.2064	0.0345	2.197e-09	0.7382	0.0128628	0.0125466	0.305268	0.786826
rs6961048	7	27328187	G	C	0.5304	0.0497	1.42988e-26	0.104	0.00541884	0.0149756	0.717469	0.135569
rs7012866	8	135616959	G	T	0.2325	0.0301	1.21088e-14	0.5009	0.0136125	0.0105377	0.196432	0.605954
rs702395	5	140086677	T	C	0.2318	0.0305	3.23892e-14	0.4369	-0.00367813	0.0102991	0.720995	0.534637
rs7026176	9	116670743	T	G	-0.1869	0.0299	4.00701e-10	0.5118	0.0180297	0.0102808	0.0794767	0.522345
rs7045409	9	95201540	A	T	-0.1862	0.0313	2.54501e-09	0.3669	-0.0023681	0.0112037	0.832601	0.298013
rs708117	1	228199902	A	G	0.2874	0.0302	1.58708e-21	0.5203	-0.0017798	0.0103515	0.863488	0.562571
rs7093894	10	124234880	A	C	0.236	0.0427	3.16097e-08	0.1512	0.0314838	0.0171267	0.0660192	0.102484
rs7107356	11	47676170	G	A	0.4598	0.0301	1.63005e-52	0.5041	-0.00751553	0.0105004	0.474154	0.401375
rs7134440	12	53450097	T	C	0.4788	0.0562	1.57906e-17	0.0822	0.0237968	0.0178978	0.183652	0.0920462
rs7134677	12	54441498	T	C	-0.3851	0.0332	4.45554e-31	0.2978	-0.00250415	0.010594	0.813142	0.38257
rs7154723	14	98590629	A	G	0.253	0.0309	2.72082e-16	0.385	0.00960365	0.0106887	0.368926	0.359963
rs7186298	16	21088031	T	C	-0.2315	0.0302	1.88191e-14	0.4295	0.000495355	0.0106012	0.962731	0.378088
rs7198817	16	11945778	A	C	-0.1824	0.0313	5.99405e-09	0.6323	-0.0112772	0.0104001	0.278214	0.576567
rs7211535	17	19922364	G	A	0.1779	0.0304	4.61201e-09	0.5236	0.000809026	0.0103317	0.937585	0.452128
rs7213273	17	43155914	A	G	-0.4	0.0315	6.24022e-37	0.655	-0.0181525	0.0107534	0.0913966	0.651506
rs7236548	18	43097750	A	C	0.3431	0.0388	8.51138e-19	0.1848	0.0111078	0.0121222	0.359501	0.235751
rs7255933	19	45766729	A	G	0.2306	0.0345	2.44118e-11	0.2574	-0.018592	0.0112286	0.0977665	0.297318
rs72683923	14	50735947	C	T	-0.9587	0.1101	3.08035e-18	0.0212	-0.0204995	0.0480769	0.669823	0.0114771
rs72719160	4	144051276	T	A	0.2243	0.0324	4.33711e-12	0.3171	-0.00617444	0.0113621	0.586838	0.285234
rs72742507	1	221265336	T	C	-0.2053	0.0328	3.80303e-10	0.2999	0.0168459	0.0110544	0.127532	0.311023
rs72847885	2	86326717	G	A	-0.2413	0.0318	3.07893e-14	0.337	-0.00447174	0.010814	0.67923	0.341548
rs72931748	11	69825414	G	A	-0.3967	0.0529	6.4003e-14	0.0985	0.00614867	0.0121028	0.611426	0.232372
rs73046792	19	49605705	A	G	-0.3554	0.0426	7.23436e-17	0.1588	-0.00135165	0.0165964	0.93509	0.110965
rs73049928	7	4669949	G	A	0.2382	0.0392	1.19699e-09	0.1939	0.0104763	0.0112727	0.352709	0.293466
rs7306710	12	66376091	C	T	0.2429	0.0303	1.02494e-15	0.519	-0.00120999	0.0103079	0.906555	0.492628
rs73075659	12	20373541	G	A	-0.3962	0.0321	5.52077e-35	0.3346	0.0164713	0.0122878	0.180096	0.229598
rs7310615	12	111865049	G	C	-0.585	0.0306	1.31795e-81	0.5184	0.0163281	0.0104294	0.117448	0.587036
rs7331680	13	115000650	T	G	0.4101	0.0423	3.35197e-22	0.1491	-0.000511587	0.0143671	0.971595	0.150534
rs73727605	7	149474622	A	G	0.3616	0.0623	6.60404e-09	0.0663	0.0382637	0.0244856	0.118123	0.045796
rs73855810	4	148383424	A	G	0.2732	0.0434	3.04299e-10	0.1406	0.00883232	0.0153948	0.566156	0.126645
rs7395791	11	69262916	A	G	-0.2162	0.0308	2.1928e-12	0.4419	0.0122226	0.0103238	0.236445	0.454101
rs74048190	11	2114221	C	T	0.4404	0.0757	6.07393e-09	0.0478	0.000658536	0.0219145	0.976027	0.060052
rs740746	10	115792787	A	G	0.4557	0.0342	1.42102e-40	0.7318	-0.000158844	0.0117919	0.989252	0.747939
rs743395	3	37598382	T	C	0.2597	0.0317	2.54976e-16	0.3834	-0.00823751	0.0104826	0.431969	0.413204
rs7439567	4	138464842	T	C	0.2537	0.0309	2.30622e-16	0.4106	0.000677128	0.0103109	0.94764	0.460411
rs74538877	11	67976593	C	G	-0.3855	0.0707	4.96604e-08	0.0557	-0.0354053	0.0216434	0.101872	0.0607309
rs7463212	8	143991858	A	T	-0.2753	0.0305	1.80593e-19	0.5445	-0.012264	0.0103713	0.237009	0.568741
rs7491248	13	47180671	A	G	0.2163	0.0362	2.37498e-09	0.2239	-0.0113217	0.0148695	0.446417	0.140748
rs7493678	14	39400917	T	A	0.189	0.0316	2.30802e-09	0.3486	0.0182103	0.0108199	0.0923698	0.347232
rs75016974	14	100197940	T	C	-0.2513	0.0439	1.04701e-08	0.1423	0.00132642	0.0151686	0.930318	0.132077
rs7514579	1	94051350	C	A	-0.2243	0.0361	5.45205e-10	0.2288	-0.00768139	0.0125979	0.542037	0.209902
rs75461554	1	15810172	T	C	-0.3016	0.0377	1.17788e-15	0.2007	-0.00775296	0.0125321	0.536147	0.212597
rs7555285	1	209970355	C	G	0.2294	0.0376	1.054e-09	0.8011	0.000650072	0.0120601	0.957013	0.761891
rs75672964	7	131321010	T	C	0.5885	0.0839	2.34801e-12	0.0418	0.0206546	0.0191492	0.280759	0.0788699
rs75961402	13	56398286	A	G	0.2659	0.0418	1.945e-10	0.1534	0.00829915	0.01549	0.592115	0.127376
rs7615099	3	53143901	G	A	-0.1891	0.0321	3.90301e-09	0.3325	-0.0105738	0.0109582	0.334585	0.326988
rs7618284	3	66422246	C	G	-0.1891	0.0331	1.10101e-08	0.3394	-0.0200323	0.0120959	0.0976967	0.244985
rs76443575	5	96211594	C	G	-0.5233	0.0816	1.40101e-10	0.0359	0.0259921	0.0259263	0.316085	0.0413134
rs76452347	9	35906471	T	C	-0.2974	0.0397	7.12853e-14	0.205	0.0329353	0.0135683	0.0152083	0.1791
rs76719272	1	156129796	T	C	-0.2738	0.0461	2.97002e-09	0.1312	0.0276522	0.015189	0.0686768	0.134528
rs7683728	4	156402654	T	C	-0.3654	0.0304	2.43108e-33	0.5312	0.000558809	0.0105422	0.957726	0.396516
rs7703560	5	67678506	G	A	0.2246	0.0333	1.51217e-11	0.2998	0.00528254	0.0114667	0.645023	0.2783
rs7722243	5	50818437	A	G	-0.2048	0.0302	1.21004e-11	0.5043	-0.0132597	0.0102996	0.197954	0.482685
rs7725413	5	15695987	T	C	-0.1985	0.0359	3.07199e-08	0.7699	-0.0196182	0.0121565	0.10657	0.767317
rs77375686	8	26043622	G	A	0.3467	0.0485	8.37722e-13	0.1117	0.0105898	0.0182755	0.562284	0.0877057
rs7744902	6	166176722	A	G	-0.4088	0.0593	5.63767e-12	0.0766	-0.0282756	0.0198293	0.153883	0.0726935
rs7763558	6	43349215	A	G	0.3363	0.0321	1.17004e-25	0.3241	0.0285092	0.0111641	0.0106603	0.303649
rs7765526	6	147713764	G	A	-0.201	0.0307	5.88166e-11	0.5367	-0.00110589	0.0103374	0.914805	0.48421
rs778124	1	56606206	A	G	0.2965	0.0311	1.45011e-21	0.3736	0.00583333	0.0109774	0.595147	0.320583
rs77924615	16	20392332	A	G	-0.4081	0.039	1.12305e-25	0.1986	-0.00620291	0.0124369	0.617954	0.22272
rs7796	1	1684169	G	C	-0.3385	0.0314	4.99689e-27	0.4886	0.0212007	0.0102997	0.0395531	0.495608
rs7821832	8	25889446	G	T	-0.4222	0.0348	6.67421e-34	0.2553	0.00866818	0.0112205	0.439802	0.296428
rs7844887	8	23402482	A	G	0.2662	0.0363	2.40381e-13	0.2208	0.0123448	0.0119908	0.303236	0.240964
rs78474310	13	73826901	G	A	0.4699	0.0734	1.51199e-10	0.0448	-0.00229766	0.0254692	0.928118	0.0425538
rs78648104	6	50683009	C	T	0.4287	0.0541	2.36483e-15	0.0925	-0.025951	0.0137631	0.0593554	0.165316
rs786923	1	89242954	T	C	-0.3082	0.031	2.82488e-23	0.6239	-0.0226423	0.0113687	0.0464109	0.71103
rs78998485	12	434755	G	C	0.2449	0.0346	1.47911e-12	0.2557	0.0176272	0.011017	0.109599	0.31798
rs79069610	8	105921209	C	T	0.4005	0.0727	3.67799e-08	0.05	-0.0341553	0.0328623	0.298644	0.0261051
rs7926110	11	107086143	G	T	-0.2603	0.0321	5.71084e-16	0.3267	-0.000851123	0.0120618	0.943745	0.239777
rs79384779	20	31214944	T	C	0.3179	0.0428	1.07696e-13	0.1512	0.0122582	0.013043	0.347307	0.194135
rs79539362	3	154680449	C	T	-0.4003	0.0504	2.08689e-15	0.1008	0.0209936	0.0182673	0.250455	0.0870812
rs7963801	12	79685226	C	T	0.2362	0.0311	2.87276e-14	0.5779	-0.0343711	0.0104022	0.000952401	0.58349
rs7980644	12	79959658	G	A	-0.2641	0.0404	6.29651e-11	0.8334	0.000423477	0.0141382	0.976105	0.845473
rs79930761	17	7815712	T	C	-0.4688	0.0559	4.89892e-17	0.0872	0.0168961	0.0240482	0.482309	0.0495692
rs8003103	14	71451265	A	G	-0.1755	0.0319	3.59898e-08	0.3447	-0.00211601	0.0110129	0.847633	0.336412
rs8030856	15	40314967	G	C	0.1764	0.031	1.21199e-08	0.3953	0.0263585	0.0103678	0.0110108	0.442962
rs8044992	16	24811207	C	T	-0.2138	0.0331	1.068e-10	0.2877	0.00874371	0.0117764	0.457799	0.252577
rs8054587	16	86170044	C	T	-0.1665	0.0302	3.41099e-08	0.4728	0.012417	0.0108413	0.252067	0.347421
rs8079811	17	1371473	G	C	0.2101	0.0325	1.02601e-10	0.6521	0.0299791	0.0103629	0.00381654	0.556942
rs8113613	19	10350649	T	C	-0.2334	0.0398	4.58701e-09	0.1813	-0.028116	0.014593	0.0540207	0.144506
rs8125763	20	17883531	A	C	0.1761	0.0301	4.84295e-09	0.4717	-0.00348583	0.0103159	0.735433	0.484289
rs8142376	22	32001037	T	C	0.1676	0.03	2.19498e-08	0.491	0.00886981	0.0103036	0.389324	0.479344
rs8180684	6	143200936	T	C	0.2134	0.0335	1.79999e-10	0.2896	-0.008502	0.0112139	0.448351	0.299072
rs848445	7	77572461	C	T	0.2025	0.0339	2.28402e-09	0.7149	0.00653786	0.0117648	0.578408	0.741744
rs869396	4	169688000	A	C	-0.2115	0.0305	4.12382e-12	0.4659	-0.00966244	0.0104282	0.354149	0.42998
rs871004	11	28512458	A	G	0.2336	0.0317	1.64816e-13	0.3481	-0.0160088	0.0103748	0.122819	0.427196
rs8904	14	35871217	A	G	0.3061	0.0314	1.71317e-22	0.3678	0.00476407	0.0105222	0.650718	0.387678
rs908951	16	89697625	T	C	-0.2261	0.0315	7.1351e-13	0.4378	0.00781791	0.010507	0.456835	0.407089
rs927315	9	4117713	T	C	0.1689	0.0303	2.43798e-08	0.4713	0.00518133	0.0104129	0.618774	0.42266
rs9285476	6	134159976	G	C	-0.1844	0.0333	3.07298e-08	0.2929	0.0138769	0.0121737	0.254324	0.231671
rs9302885	17	76799898	G	A	-0.2242	0.0302	1.03395e-13	0.5548	-0.0128777	0.0106156	0.225095	0.624382
rs9327297	5	122835051	G	C	-0.2747	0.0319	8.06678e-18	0.3324	0.00811586	0.0110345	0.462037	0.31885
rs9349379	6	12903957	G	A	-0.2664	0.0312	1.30707e-17	0.407	-0.00741983	0.0103008	0.471329	0.452074
rs9361836	6	82235408	T	C	0.2196	0.0324	1.24796e-11	0.3172	0.000845581	0.0108794	0.938049	0.33342
rs9368222	6	20686996	A	C	0.2281	0.0339	1.83696e-11	0.2688	-0.00249922	0.0109015	0.818671	0.328727
rs9401913	6	127159982	A	G	0.5202	0.0305	3.65595e-65	0.4387	-0.00550489	0.0102813	0.592355	0.491341
rs9486916	6	109013930	T	C	0.2657	0.0385	5.41876e-12	0.1979	-0.0255142	0.0123115	0.0382296	0.223911
rs9507885	13	27951090	T	C	-0.3208	0.0542	3.23303e-09	0.0953	0.0249318	0.0167996	0.13779	0.107593
rs9508495	13	30146201	T	C	-0.3557	0.0353	6.34308e-24	0.7565	0.0254268	0.0107115	0.0176072	0.63744
rs9526707	13	51489186	A	G	-0.2039	0.0323	2.76802e-10	0.3216	0.00720659	0.0109625	0.510935	0.324472
rs9549627	13	113652369	A	G	0.2846	0.05	1.24899e-08	0.1175	0.0214757	0.0164367	0.19136	0.113193
rs961764	6	117522156	G	C	0.1909	0.0305	3.74498e-10	0.5746	0.100652	0.230757	0.662705	0.000513984
rs9848170	3	11495983	C	G	0.3231	0.0307	7.00971e-26	0.597	0.0249257	0.0102969	0.015491	0.521579
rs9857362	3	74710462	C	A	-0.1727	0.0306	1.62301e-08	0.4709	0.0211314	0.0102698	0.0396269	0.507731
rs9869437	3	196228360	A	C	-0.2001	0.0318	3.223e-10	0.3523	0.00869002	0.0110172	0.430245	0.323904
rs9876694	3	141152017	T	C	0.4713	0.0651	4.64301e-13	0.0584	0.0189702	0.0239155	0.42765	0.0492662
rs9880098	3	133949366	A	G	0.3081	0.0308	1.59294e-23	0.3946	0.00226599	0.0102815	0.825563	0.462173
rs9886665	9	22942770	C	T	-0.2048	0.0343	2.47201e-09	0.7329	0.00774925	0.0112409	0.490586	0.697032
rs9897429	17	47518378	A	G	0.2645	0.0319	1.18905e-16	0.52	-0.0083965	0.0103155	0.41566	0.516868
rs9899540	17	30777924	T	A	-0.2011	0.0316	1.865e-10	0.6001	0.0130134	0.0107188	0.224718	0.641095
rs9918876	8	77681097	A	C	-0.2975	0.0498	2.28402e-09	0.1037	0.03711	0.0145134	0.0105597	0.145353

[truncated: 13 more sheets: Information of SNPs. Part 11, Leave-one-out test. Part 1, Leave-one-out test. Part 2, Leave-one-out test. Part 3, Leave-one-out test. Part 4, Leave-one-out test. Part 5, Leave-one-out test. Part 6, Leave-one-out test. Part 7, Leave-one-out test. Part 8, Leave-one-out test. Part 9, Leave-one-out test. Part 10, Leave-one-out test. Part 11, Detailes of MVMR]
